# Supplementary material for: FK506-binding protein, FKBP12, promotes serine utilization and negatively regulates threonine deaminase in fission yeast
Source: iScience. 2022 Nov 24;25(12):105659. doi: 10.1016/j.isci.2022.105659 (PMC9730122; doi:10.1016/j.isci.2022.105659)
Supplement: Table S1. List of 322 metabolites with their relative abundance, related to Figure 3 [file mmc2.xlsx]

## Sheet: Table S1
ID	HMT DB †				m/z	MT/RT	Relative Area								Comparative Analysis
	Compound name	Pathway Label	PubChem CID	HMDB ID			E-control		E-treatment		S-control		S-treatment		S-control vs E-control		E-treatment vs E-control		S-treatment vs S-control		S-treatment vs E-treatment
							Mean	S.D.	Mean	S.D.	Mean	S.D.	Mean	S.D.	Ratio ¶	p-value	Ratio ¶	p-value	Ratio ¶	p-value	Ratio ¶	p-value
C_0071	1-Methyl-4-imidazoleacetic acid	MIA	75810	HMDB0002820	141.065	6.93554	0.00102134	0.000857511	N.A.	N.A.	N.A.	N.A.	N.A.	N.A.	<1	#DIV/0!	<1	#DIV/0!	N.A.	#DIV/0!	N.A.	#DIV/0!
C_0160	1-Methyladenosine	1-Methyladenosine	27476	HMDB0003331	282.121	8.34308	0.00959452	0.00316583	0.0100211	0.00260839	0.0111828	0.000993717	0.0170454	0.00190188	1.16554	0.475764	1.04446	0.324872	1.52426	0.0136944	1.70095	0.0222171
C_0120	11-Aminoundecanoic acid	11-Aminoundecanoic acid	17083		202.181	8.05787	0.00161555	0.00115552	0.00127323	0.000758832	0.00217439	0.000457072	0.00340846	N.A.	1.34591	0.668783	0.788113	0.691164	1.56755	#DIV/0!	2.67701	#DIV/0!
C_0131	2'-Deoxycytidine	dCyt	13711	HMDB0000014	228.099	7.89539	0.00339579	0.00241615	0.00313509	0.00310904	N.A.	N.A.	N.A.	N.A.	<1	#DIV/0!	0.923227	0.628204	N.A.	#DIV/0!	<1	#DIV/0!
A_0095	2,3-Diphosphoglyceric acid	Diphosphoglycerate	186004	HMDB0001294	264.954	14.7289	0.0202978	0.0303743	0.0162245	0.0232556	0.0310378	0.0117906	0.0847437	0.0360818	1.52913	0.437151	0.799325	0.431996	2.73034	0.0647935	5.2232	0.0306214
C_0115	2,6-Diaminopimelic acid	2,6-Diaminopimelic acid	439283	HMDB0001370	191.104	7.45635	0.000550305	N.A.	N.A.	N.A.	0.0184003	0.00302661	0.0161251	0.00103548	33.4365	#DIV/0!	<1	#DIV/0!	0.876351	0.227366	1<	#DIV/0!
C_0041	2-Amino-2-(hydroxymethyl)-1,3-propanediol	2-Amino-2-(hydroxymethyl)-1,3-propanediol	6503		122.082	6.91426	0.00120346	0.000693712	0.000689164	0.000369909	0.00148568	0.000555372	0.00136565	N.A.	1.23451	0.668415	0.572654	0.113592	0.91921	#DIV/0!	1.98161	#DIV/0!
C_0021	2-Aminoisobutyric acid 2-Aminobutyric acid	2-Aminoisobutyric acid 2-Aminobutyric acid	6119 6657	HMDB0001906 HMDB0000452	104.071	8.08497	0.0884397	0.0255579	0.0964848	0.0201122	0.0239539	0.000866415	0.0213315	0.00255031	0.270849	0.0497393	1.09097	0.34683	0.890524	0.207066	0.221087	0.0207681
A_0080	2-Deoxyribose 1-phosphate	dR1P	5460448	HMDB0001351	213.018	9.40911	0.00918069	0.0138934	0.00490501	0.00682796	0.00347028	0.000773885	0.00674797	0.0036074	0.377997	0.53633	0.534274	0.40478	1.94451	0.186606	1.37573	0.511831
A_0027	2-Hydroxy-4-methylvaleric acid	2-Hydroxy-4-methylvaleric acid	439960	HMDB0000624	131.072	7.81534	0.00261607	0.00182588	0.00603055	0.00722618	0.0251288	0.000507831	0.0725369	0.00223926	9.60555	0.00147992	2.3052	0.387905	2.88661	0.00111583	12.0282	0.00622984
A_0039	2-Hydroxyglutaric acid	2-Hydroxyglutaric acid	43	HMDB0000606,HMDB0000694	147.03	13.5116	0.0397033	0.0331054	0.0504122	0.0192693	N.A.	N.A.	0.0181437	N.A.	<1	#DIV/0!	1.26972	0.246127	1<	#DIV/0!	0.359908	#DIV/0!
A_0008	2-Hydroxypyridine	2-Hydroxypyridine	8871		94.0293	4.76129	N.A.	N.A.	N.A.	N.A.	N.A.	N.A.	0.0129339	0.012218	N.A.	#DIV/0!	N.A.	#DIV/0!	1<	#DIV/0!	1<	#DIV/0!
A_0020	2-Hydroxyvaleric acid	2-Hydroxyvaleric acid	98009	HMDB0001863	117.056	8.09346	0.00498618	0.00527685	0.00664059	0.00749722	0.0354204	0.000958645	0.0513173	0.00190127	7.10371	0.00754746	1.3318	0.331038	1.44881	0.00296758	7.72783	0.00982133
A_0063	2-Isopropylmalic acid	2-Isopropylmalic acid	5280523	HMDB0000402	175.062	11.6214	0.0885515	0.0430793	0.068233	0.0355042	0.272566	0.0635409	0.121681	0.0460455	3.07805	0.0917323	0.770546	0.0445383	0.446426	0.00555067	1.78331	0.35719
A_0044	2-Oxoadipic acid	2-Oxoadipic acid	71	HMDB0000225	159.031	14.1698	0.0189988	0.0249348	0.017447	0.0201334	0.00413446	0.00139085	0.0144198	0.00655582	0.217617	0.475927	0.918321	0.632185	3.48772	0.271889	0.826494	0.739923
A_0037	2-Oxoglutaric acid	2-OG	51	HMDB0000208	145.015	16.4284	0.218364	0.167392	0.183713	0.0808188	0.135431	0.018665	0.340707	0.093173	0.620209	0.459195	0.841317	0.559856	2.51572	0.0480299	1.85456	0.00724936
A_0015	2-Oxoisovaleric acid	2-KIV	49	HMDB0000019	115.041	8.80355	0.00274753	0.00242795	0.00253209	0.00156639	0.0045755	0.000621448	0.0107912	0.0030802	1.66532	0.326381	0.921589	0.708298	2.35847	0.0602024	4.26177	0.0164036
A_0069	2-Phosphoglyceric acid	2-PG	439278	HMDB0003391	184.987	15.1369	0.0586856	0.0258237	0.0584321	0.0303176	0.0620737	0.00966636	0.107445	0.0334839	1.05773	0.763867	0.995681	0.943475	1.73093	0.0811603	1.8388	0.0401375
C_0031	3-Amino-2-piperidone	3-Amino-2-piperidone	5200225	HMDB0000323	115.086	6.30904	0.00252104	N.A.	N.A.	N.A.	N.A.	N.A.	N.A.	N.A.	<1	#DIV/0!	<1	#DIV/0!	N.A.	#DIV/0!	N.A.	#DIV/0!
C_0014	3-Aminopropane-1,2-diol	3-Aminopropane-1,2-diol	440902		92.0707	6.07151	0.00105155	0.000364449	0.0011122	0.000211383	0.00125819	0.000148174	N.A.	N.A.	1.1965	0.651354	1.05767	0.849094	<1	#DIV/0!	<1	#DIV/0!
C_0044	3-Hydroxy-2-methyl-4-pyrone	3-Hydroxy-2-methyl-4-pyrone	8369	HMDB0030776	127.04	19.7038	0.105643	0.0768671	0.0968041	0.036385	0.132099	0.0260134	0.228693	0.0790555	1.25043	0.498228	0.916331	0.745115	1.73122	0.0878658	2.36243	0.0438156
A_0045	3-Hydroxy-3-methylglutaric acid	3-Hydroxy-3-methylglutaric acid	1662		161.046	12.8107	0.00488666	0.000795063	0.00564699	0.00145202	0.00616987	0.000355234	0.00793674	0.00137952	1.2626	0.105064	1.15559	0.437805	1.28637	0.130213	1.40548	0.175037
A_0010	3-Hydroxybutyric acid	3-HBA	441	HMDB0000011,HMDB0000357,HMDB0000442	103.041	8.28998	0.00807688	0.00376751	0.0063265	0.00193438	0.00317745	0.00179713	N.A.	N.A.	0.393401	0.164483	0.783285	0.250176	<1	#DIV/0!	<1	#DIV/0!
A_0007	3-Hydroxypropionic acid	b-Lactate	68152	HMDB0000700	89.0249	9.02736	0.00410329	0.00372497	0.00925133	0.00907289	N.A.	N.A.	0.00464367	N.A.	<1	#DIV/0!	2.25461	0.932936	1<	#DIV/0!	0.501947	#DIV/0!
A_0066	3-Methoxy-4-hydroxyphenylethyleneglycol	MHPG	10805	HMDB0001490	183.067	4.84126	N.A.	N.A.	N.A.	N.A.	N.A.	N.A.	0.0130011	N.A.	N.A.	#DIV/0!	N.A.	#DIV/0!	1<	#DIV/0!	1<	#DIV/0!
C_0080	3-Methyladenine	3-Methyladenine	1673	HMDB0011600	150.078	6.60334	0.00131799	0.000273363	0.00130712	0.000378935	0.00184352	0.000159717	0.00109212	N.A.	1.39874	0.0254333	0.991757	0.902621	0.592407	#DIV/0!	0.835514	#DIV/0!
A_0041	3-Phenylpropionic acid	3-Phenylpropionic acid	107	HMDB0000764	149.06	7.82625	0.0051056	0.000486116	0.00229918	N.A.	N.A.	N.A.	N.A.	N.A.	<1	#DIV/0!	0.450326	#DIV/0!	N.A.	#DIV/0!	<1	#DIV/0!
A_0068	3-Phosphoglyceric acid	3-PG	439183	HMDB0000807	184.987	15.3905	0.3571	0.191169	0.362065	0.206367	0.372239	0.0486828	0.603233	0.150409	1.04239	0.873684	1.0139	0.838742	1.62055	0.0594807	1.66609	0.0712076
C_0085	4-(β-Acetylaminoethyl)imidazole	4-(b-Acetylaminoethyl)imidazole	69602		154.097	6.97686	0.000901828	0.000170356	0.000832584	0.000185149	N.A.	N.A.	N.A.	N.A.	<1	#DIV/0!	0.923218	0.0954482	N.A.	#DIV/0!	<1	#DIV/0!
C_0039	4-Hydroxyphenethyl alcohol_-H2O	4-Hydroxyphenethyl alcohol	10393		121.064	19.5896	N.A.	N.A.	N.A.	N.A.	0.00239456	N.A.	N.A.	N.A.	1<	#DIV/0!	N.A.	#DIV/0!	<1	#DIV/0!	N.A.	#DIV/0!
A_0030	4-Hydroxyphenylacetaldehyde	4-Hydroxyphenylacetaldehyde	440113	HMDB0003767	135.046	4.66641	N.A.	N.A.	0.00158872	N.A.	N.A.	N.A.	N.A.	N.A.	N.A.	#DIV/0!	1<	#DIV/0!	N.A.	#DIV/0!	<1	#DIV/0!
A_0024	4-Methyl-2-oxovaleric acid 3-Methyl-2-oxovaleric acid 2-Oxohexanoic acid	2-Oxoleucine 2K3MVA 2-Oxohexanoic acid	70 47 159664	HMDB0000695 HMDB0000491 HMDB0001864	129.056	8.29768	0.0139213	0.00615964	0.0196142	0.0118335	0.022068	0.00363143	0.0823056	0.0272026	1.58519	0.187042	1.40893	0.229268	3.72965	0.059092	4.19622	0.0198558
C_0007	4-Methylpyrazole	4-Methylpyrazole	3406		83.0608	6.05818	0.00118514	N.A.	N.A.	N.A.	N.A.	N.A.	N.A.	N.A.	<1	#DIV/0!	<1	#DIV/0!	N.A.	#DIV/0!	N.A.	#DIV/0!
C_0048	4-Oxopyrrolidine-2-carboxylic acid	4-Oxopyrrolidine-2-carboxylic acid	107541		130.05	9.22592	0.12337	0.0222119	0.111903	0.0179531	0.0896304	0.00561938	0.0930837	0.0176824	0.726519	0.141705	0.907052	0.566182	1.03853	0.731332	0.831827	0.441412
A_0016	4-Oxovaleric acid	4-Oxovaleric acid	11579	HMDB0000720	115.041	8.41558	0.00132935	0.000664146	0.000627282	N.A.	N.A.	N.A.	N.A.	N.A.	<1	#DIV/0!	0.47187	#DIV/0!	N.A.	#DIV/0!	<1	#DIV/0!
C_0167	5'-Deoxy-5'-methylthioadenosine	MTA	439176	HMDB0001173	298.099	8.40527	0.0107057	0.00657062	0.0111551	0.00568349	0.00198094	0.000113861	0.00529257	0.0012308	0.185037	0.144127	1.04198	0.609439	2.67174	0.0391247	0.474454	0.188719
C_0056	5-Amino-4-oxovaleric acid	5-ALA	137	HMDB0001149	132.066	6.68526	0.121222	0.0617194	0.141845	0.0595582	0.0386845	0.00350417	0.0195139	0.00112407	0.319121	0.159496	1.17012	0.0125551	0.504435	0.00649028	0.137572	0.0722595
A_0112	5-Aminoimidazole-4-carboxamide ribotide	AICAR	65110	HMDB0001517	337.056	8.19534	N.A.	N.A.	N.A.	N.A.	0.00117747	N.A.	N.A.	N.A.	1<	#DIV/0!	N.A.	#DIV/0!	<1	#DIV/0!	N.A.	#DIV/0!
C_0033	5-Aminovaleric acid	5-Aminovaleric acid	138	HMDB0003355	118.087	6.71219	0.00830433	0.00432537	0.00909212	0.00370643	N.A.	N.A.	N.A.	N.A.	<1	#DIV/0!	1.09486	0.194704	N.A.	#DIV/0!	<1	#DIV/0!
A_0025	5-Oxohexanoic acid	5-Oxohexanoic acid	18407		129.057	7.9347	0.00130893	0.000414257	0.00133559	0.000543328	0.00198281	0.000649274	0.00320619	N.A.	1.51483	0.182147	1.02036	0.802769	1.61699	#DIV/0!	2.40059	#DIV/0!
A_0023	5-Oxoproline	Oxoproline	7405	HMDB0000267	128.036	8.23428	0.130804	0.0515652	0.130721	0.0642822	0.180773	0.00906256	0.116481	0.00369996	1.38201	0.193984	0.999359	0.995909	0.644352	0.0028045	0.891071	0.727634
A_0096	6-Phosphogluconic acid	6-PG	91493	HMDB0001316	275.019	12.227	0.0149044	0.00568304	0.0175983	0.00999448	0.0296689	0.00404131	0.0472162	0.011407	1.99062	0.0324327	1.18074	0.403137	1.59144	0.0620889	2.68301	0.0181648
C_0092	7-Methylguanine	7-Methylguanine	11361	HMDB0000897	166.073	6.89068	0.000377411	0.000106535	0.000509143	0.000114236	N.A.	N.A.	N.A.	N.A.	<1	#DIV/0!	1.34904	0.0263026	N.A.	#DIV/0!	<1	#DIV/0!
A_0128	Acetyl CoA_divalent	AcCoA	444493		403.557	8.83392	0.00228295	0.00177938	0.00218911	0.00108579	0.00192765	0.000691844	0.00362945	0.000757838	0.844369	0.773071	0.958894	0.861692	1.88283	0.404884	1.65795	0.116243
C_0065	Adenine	Adenine	190	HMDB0000034	136.063	6.35912	0.00533011	0.00290772	0.00585455	0.00282807	0.00725203	0.000754151	0.00953096	0.00282654	1.36058	0.263653	1.09839	0.115958	1.31425	0.213961	1.62796	0.0485411
C_0154	Adenosine	Adenosine	60961	HMDB0000050	268.105	8.28739	0.0598014	0.0279871	0.0563313	0.0244678	0.0408203	0.00494509	0.019836	0.00261096	0.682598	0.394034	0.941972	0.260593	0.485935	0.0210919	0.352132	0.104461
A_0139	Adenylosuccinic acid	Succinyl AMP	447145	HMDB0000536	462.067	11.5457	0.00314945	0.00355453	0.00162697	0.00117172	N.A.	N.A.	N.A.	N.A.	<1	#DIV/0!	0.516589	0.3859	N.A.	#DIV/0!	<1	#DIV/0!
C_0121	ADMA	ADMA	123831	HMDB0001539	203.151	6.38142	0.00560479	0.00106663	0.00673907	0.0015867	0.00551308	0.000912612	0.00806643	0.00105072	0.983637	0.670037	1.20238	0.0635588	1.46315	0.0624763	1.19697	0.227163
A_0134	ADP	ADP	6022	HMDB0001341	426.023	9.30475	0.302172	0.139037	0.303328	0.148163	0.226672	0.010397	0.231475	0.0222322	0.750141	0.473695	1.00383	0.85052	1.02119	0.7901	0.763116	0.470222
A_0149	ADP-ribose	ADP-Rib	445794	HMDB0001178	558.066	7.43144	0.00721541	0.00237512	0.00686949	0.00314993	0.00493013	0.00108559	0.00421344	0.000684371	0.683278	0.370658	0.952058	0.540919	0.854629	0.857448	0.613355	0.0959907
C_0012	Ala	Ala	602	HMDB0000161,HMDB0001310	90.0554	7.5724	2.32969	0.162117	2.01074	0.701155	1.8569	0.114702	0.349036	0.0193637	0.797059	0.090769	0.863095	0.413364	0.187967	0.00137443	0.173586	0.0562512
A_0062	Allantoic acid	Allantoic acid	203	HMDB0001209	175.048	7.69088	0.0183057	0.0185275	0.0205545	0.0232179	N.A.	N.A.	N.A.	N.A.	<1	#DIV/0!	1.12285	0.497997	N.A.	#DIV/0!	<1	#DIV/0!
C_0004	Aminoacetone	Aminoacetone	215	HMDB0002134	74.0606	5.65861	0.114797	0.0755523	0.113643	0.0673531	0.0178269	0.0030376	0.0166165	0.00662747	0.155292	0.149544	0.98995	0.834229	0.932104	0.967326	0.146217	0.144667
A_0115	AMP	AMP	6083	HMDB0000045	346.057	8.08132	0.306929	0.241805	0.281924	0.189148	0.167705	0.0268791	0.113352	0.0216057	0.546395	0.454434	0.918531	0.52929	0.675906	0.0690721	0.402068	0.248975
C_0169	Arg-Glu	Arg-Glu			304.163	6.24451	0.00152464	0.000175376	0.00158356	2.92054e-05	0.000765864	3.19055e-05	0.000848919	4.59256e-05	0.502325	0.0147743	1.03865	0.602601	1.10845	0.313172	0.536083	0.00283634
C_0100	Arg	Arg	6322	HMDB0000517,HMDB0003416	176.123	5.89263	0.367419	0.0966191	0.309753	0.0597272	0.0922016	0.00810203	0.0416547	0.00469945	0.250944	0.0440701	0.843052	0.172211	0.451778	0.00826717	0.134477	0.0166044
C_0165	Argininosuccinic acid	ArgSuccinate	16950	HMDB0000052	291.131	7.92528	0.0430525	0.0162918	0.0410853	0.0151858	0.0253377	0.00195438	0.0230507	0.00181233	0.58853	0.188654	0.954308	0.0944161	0.909741	0.107668	0.561046	0.147181
C_0060	Asn	Asn	236	HMDB0000168,HMDB0033780	133.062	8.89361	0.888052	0.391938	0.620448	0.218952	0.782261	0.0542734	0.694825	0.0885484	0.880873	0.665508	0.698661	0.143206	0.888227	0.0481053	1.11988	0.60179
C_0063	Asp	Asp	424	HMDB0000191,HMDB0006483	134.045	9.86899	1.66477	0.577079	1.18118	0.154149	0.867421	0.0727544	0.637863	0.058501	0.521046	0.127576	0.709517	0.368748	0.735355	0.00771514	0.54002	0.0416549
A_0147	ATP	ATP	5957	HMDB0000538	505.989	10.0049	0.538194	0.0626018	0.570575	0.176695	0.531181	0.0298073	0.72546	0.0258365	0.986969	0.748273	1.06017	0.729359	1.36575	0.00221909	1.27146	0.257523
A_0022	Benzoic acid	Benzoic acid	243	HMDB0001870	121.03	8.53595	0.00618395	N.A.	N.A.	N.A.	N.A.	N.A.	N.A.	N.A.	<1	#DIV/0!	<1	#DIV/0!	N.A.	#DIV/0!	N.A.	#DIV/0!
C_0035	Betaine	Betaine	247	HMDB0000043	118.087	9.5343	0.0187433	0.00792075	0.0176057	0.0104216	0.0333451	0.00124386	0.0457621	0.00535059	1.77904	0.0880203	0.939305	0.595875	1.37238	0.128688	2.59928	0.084867
A_0089	Biotin	Biotin	171548	HMDB0000030	243.082	6.74745	0.00222671	0.00145984	0.00279809	0.00176178	0.0054402	0.000516442	0.00945251	0.0037833	2.44315	0.0699666	1.2566	0.138709	1.73753	0.191736	3.3782	0.0336518
A_0005	Butyric acid Isobutyric acid	Butyric acid Isobutyric acid	264 6590	HMDB0000039 HMDB0001873	87.0459	8.56334	0.00372981	0.00195042	0.00353324	0.00155961	0.00885541	0.000467741	0.0140157	0.00259313	2.37423	0.0292524	0.947299	0.521529	1.58273	0.0583891	3.96681	0.00463936
C_0132	Butyrylcarnitine	Butyrylcarnitine	439829	HMDB0002013	232.156	7.96086	0.000775315	1.00944e-07	0.000822801	0.000312448	0.00100445	6.25961e-05	0.00147832	N.A.	1.29554	#DIV/0!	1.06125	0.289522	1.47177	#DIV/0!	1.79669	#DIV/0!
C_0019	Cadaverine	Cadaverine	273	HMDB0002322	103.124	4.11946	0.0113228	0.00583277	0.0181661	0.0101343	0.0056565	0.000875049	0.00705722	0.00180767	0.499567	0.254581	1.60438	0.13531	1.24763	0.13307	0.388484	0.218411
A_0065	Caffeic acid	Caffeic acid	1549111	HMDB0001964	179.036	7.64646	N.A.	N.A.	0.004593	N.A.	N.A.	N.A.	0.00400774	N.A.	N.A.	#DIV/0!	1<	#DIV/0!	1<	#DIV/0!	0.872575	#DIV/0!
C_0125	Carboxymethyllysine	Carboxymethyllysine	123800		205.12	7.75059	0.00232176	0.00147095	0.00236648	0.00142566	0.00170359	N.A.	N.A.	N.A.	0.733749	#DIV/0!	1.01926	0.611707	<1	#DIV/0!	<1	#DIV/0!
A_0126	CDP	CDP	6132	HMDB0001546	402.012	9.776	0.0290294	0.0167601	0.0325126	0.0190017	0.0241789	0.00206685	0.0240833	0.00298462	0.83291	0.690986	1.11999	0.118496	0.996045	0.960503	0.740735	0.500956
A_0144	CDP-choline	CDP-choline	13804	HMDB0001413	487.102	5.95906	0.00376389	0.00215994	0.00328669	0.00131006	0.00893157	0.000490682	0.00869009	0.000604426	2.37296	0.0664634	0.873217	0.540776	0.972963	0.726111	2.64402	0.0181011
C_0024	Choline	Choline	305	HMDB0000097	104.107	5.65378	0.00747893	0.000931955	0.0102001	0.00376318	0.0342128	0.00915909	0.0599137	0.0038511	4.57456	0.0413628	1.36384	0.393158	1.75121	0.018986	5.87385	0.00691413
C_0054	cis-4-Hydroxyproline	cis-Hydroxyproline	440014	HMDB0006055	132.064	9.30764	0.00118351	0.000384676	0.0012102	0.000306128	0.00173989	0.00064321	0.00241629	0.00052876	1.47011	0.208515	1.02255	0.716772	1.38876	0.0690711	1.99661	0.214369
A_0057	cis-Aconitic acid	cis-Aconitic acid	643757	HMDB0000072	173.009	19.4804	0.0359727	0.0187615	0.0295014	0.00749899	0.0145725	0.00302862	0.0150562	0.0044579	0.405098	0.144153	0.820105	0.424512	1.03319	0.51515	0.510354	0.172344
A_0038	Citramalic acid	Citramalic acid	1081	HMDB0000426	147.03	14.0558	0.0100957	0.00528409	0.00562688	0.00134274	0.00278377	0.000608087	N.A.	N.A.	0.275738	0.283363	0.557354	0.51509	<1	#DIV/0!	<1	#DIV/0!
A_0072	Citric acid	Citric acid	311	HMDB0000094	191.02	18.6237	1.69965	0.724846	2.25154	1.08884	1.65979	0.141755	2.22223	0.224232	0.976547	0.921928	1.32471	0.140503	1.33886	0.0117601	0.986984	0.962785
C_0099	Citrulline	Citrulline	9750	HMDB0000904	176.104	9.29379	0.366461	0.424616	0.331995	0.386995	0.498929	0.0676851	0.449343	0.103446	1.36148	0.619091	0.90595	0.264683	0.900615	0.242081	1.35346	0.575505
A_0107	CMP	CMP	6131	HMDB0000095	322.046	8.30891	0.0204367	0.0167086	0.0183161	0.0127187	0.0116036	0.00174996	0.00813422	0.0018171	0.567781	0.490748	0.896237	0.484901	0.70101	0.169023	0.444101	0.261888
A_0153	CMP-N-acetylneuraminate	CMP-NeuNAc	448209	HMDB0001176	613.145	7.28562	0.025445	0.00894472	0.0244836	0.00976689	0.0589281	0.00464412	0.0739942	0.0119838	2.3159	0.0135033	0.962214	0.795672	1.25567	0.0794606	3.0222	0.01711
A_0121	CoA_divalent	CoA	87642		382.552	9.11576	0.0132103	0.00811087	0.0125238	0.00902511	0.00628964	0.00122634	0.00634054	0.00118742	0.476115	0.319341	0.948026	0.32989	1.00809	0.962392	0.506281	0.332686
C_0057	Creatine	Creatine	586	HMDB0000064	132.076	7.4013	0.00063096	0.000453616	0.0013121	N.A.	N.A.	N.A.	N.A.	N.A.	<1	#DIV/0!	2.07953	#DIV/0!	N.A.	#DIV/0!	<1	#DIV/0!
C_0030	Creatinine	Creatinine	588	HMDB0000562	114.067	6.04054	0.00184943	0.00108982	0.00167489	0.00184998	0.000936898	8.40016e-05	0.00251958	0.000805692	0.506588	0.584562	0.905625	0.802442	2.68928	0.0111169	1.50433	0.299136
A_0142	CTP	CTP	6176	HMDB0000082	481.978	10.4379	0.0569899	0.00885594	0.0609518	0.0222338	0.0478879	0.00510062	0.0713968	0.00286429	0.840286	0.344844	1.06952	0.83529	1.49092	0.0151043	1.17137	0.490921
C_0040	Cys	Cys	594	HMDB0000574,HMDB0003417	122.028	9.59337	0.00554595	0.000718019	0.00689872	0.00226453	0.0463774	0.017963	0.0306027	0.0114274	8.3624	0.0548481	1.24392	0.501659	0.659862	0.313456	4.436	0.0667894
C_0129	Cystathionine	Cystathionine	834	HMDB0000099	223.077	8.37283	0.00556492	0.00575942	0.00439955	0.00417332	0.010244	0.00160618	0.0155525	0.00700471	1.84082	0.288723	0.790587	0.333185	1.5182	0.274779	3.53502	0.0370558
A_0051	Cysteic acid	Cysteic acid	72886	HMDB0002757	167.999	9.63228	0.00389751	0.00207871	0.00337182	0.00180502	0.00183225	0.000124668	0.00119901	N.A.	0.470109	0.245947	0.865123	0.110616	0.65439	#DIV/0!	0.355597	#DIV/0!
C_0183	Cysteine glutathione disulfide	Cysteine glutathione disulfide	10455148	HMDB0000656	427.097	9.8968	0.00138792	0.000699775	0.00172405	0.000674172	0.0189979	0.00424425	0.0290926	0.0086598	13.688	0.0190588	1.24219	0.494796	1.53136	0.0800394	16.8745	0.0344398
C_0137	Cystine	Cystine	595	HMDB0000192	241.033	9.32945	N.A.	N.A.	N.A.	N.A.	N.A.	N.A.	0.00427294	0.00150281	N.A.	#DIV/0!	N.A.	#DIV/0!	1<	#DIV/0!	1<	#DIV/0!
C_0140	Cytidine	Cytidine	6175	HMDB0000089	244.094	8.10355	0.0892659	0.05937	0.0794609	0.0670683	0.00906448	0.00183205	0.00597012	0.00124117	0.101545	0.146541	0.89016	0.159096	0.658628	0.148286	0.0751327	0.19296
A_0129	dADP	dADP	188966	HMDB0001508	410.03	9.37975	0.00120795	0.000796653	0.00136444	0.000767342	N.A.	N.A.	N.A.	N.A.	<1	#DIV/0!	1.12955	#DIV/0!	N.A.	#DIV/0!	<1	#DIV/0!
C_0088	Daminozide Ala-Ala	Daminozide Ala-Ala	15331 5460362	HMDB0003459	161.093	7.73534	0.00400234	0.00124775	0.00411099	0.00183155	0.00171326	0.000197464	0.00200188	N.A.	0.428064	0.105295	1.02715	0.778884	1.16846	#DIV/0!	0.486958	#DIV/0!
A_0111	dAMP	dAMP	12599	HMDB0000905	330.061	8.15186	0.00210919	N.A.	0.00162501	N.A.	N.A.	N.A.	N.A.	N.A.	<1	#DIV/0!	0.770442	#DIV/0!	N.A.	#DIV/0!	<1	#DIV/0!
A_0145	dATP	dATP	15993	HMDB0001532	489.995	9.96929	0.00181485	0.000774673	0.00186414	0.00108169	N.A.	N.A.	0.00159316	N.A.	<1	#DIV/0!	1.02716	0.717941	1<	#DIV/0!	0.854632	#DIV/0!
A_0122	dCDP	dCDP	150855	HMDB0001245	386.016	9.90437	0.00232884	N.A.	0.00190166	N.A.	N.A.	N.A.	N.A.	N.A.	<1	#DIV/0!	0.816572	#DIV/0!	N.A.	#DIV/0!	<1	#DIV/0!
A_0103	dCMP	dCMP	13945	HMDB0001202	306.051	8.4272	0.00184442	0.00119084	0.0013601	0.00111518	N.A.	N.A.	N.A.	N.A.	<1	#DIV/0!	0.737412	0.383789	N.A.	#DIV/0!	<1	#DIV/0!
A_0140	dCTP	dCTP	65091	HMDB0000998	465.984	10.4983	0.00148775	0.000812076	0.00171778	0.00124007	0.000929966	N.A.	N.A.	N.A.	0.625083	#DIV/0!	1.15462	0.928271	<1	#DIV/0!	<1	#DIV/0!
A_0155	Deamido-NAD+	Deamido-NAD	165491	HMDB0001179	663.088	7.24928	0.00100632	0.000112931	0.00120187	0.000245007	N.A.	N.A.	N.A.	N.A.	<1	#DIV/0!	1.19432	0.39266	N.A.	#DIV/0!	<1	#DIV/0!
A_0056	Decanoic acid	Decanoic acid	2969	HMDB0000511	171.14	6.98144	0.333737	0.477551	0.0955108	0.0398627	0.56981	0.0708093	0.562901	0.0637255	1.70736	0.457539	0.286186	0.453622	0.987875	0.785205	5.89358	0.00559936
C_0179	Decarboxylated S-Adenosylmethionine	dcSAM	439415	HMDB0000988	355.158	4.64634	0.0010665	0.000438862	0.000884001	0.000155152	N.A.	N.A.	N.A.	N.A.	<1	#DIV/0!	0.828884	0.436238	N.A.	#DIV/0!	<1	#DIV/0!
A_0146	dGTP	dGTP	65103	HMDB0001440	505.987	9.74036	0.00164388	0.00101646	0.00129111	0.000749491	N.A.	N.A.	N.A.	N.A.	<1	#DIV/0!	0.785405	0.312803	N.A.	#DIV/0!	<1	#DIV/0!
C_0025	Diethanolamine	Diethanolamine	8113	HMDB0004437	106.087	6.35913	0.0151346	0.00885071	0.0147149	0.00393807	0.0221013	0.00852421	0.0333872	0.0190307	1.46031	0.361374	0.97227	0.921504	1.51064	0.539717	2.26893	0.245075
A_0042	Dihydroorotic acid	Dihydroorotic acid	439216	HMDB0000528	157.026	8.14973	0.00393957	0.00432353	0.00334418	0.00323262	0.00351495	0.000345751	N.A.	N.A.	0.892218	0.159651	0.848871	0.446701	<1	#DIV/0!	<1	#DIV/0!
A_0052	Dihydroxyacetone phosphate	DHAP	668	HMDB0001473	168.991	10.7653	0.00120103	0.000303738	0.00155524	0.000758376	0.00434311	0.00117058	0.0104458	0.00398878	3.61616	0.0444579	1.29492	0.323467	2.40515	0.101363	6.71653	0.0414093
C_0013	Dimethylaminoethanol	Dimethylaminoethanol	7902	HMDB0032231	90.0917	5.67892	0.000741496	0.000470663	0.000672152	0.000186731	0.00210841	0.00038803	0.00241119	0.000187562	2.84345	0.018004	0.90648	0.787686	1.14361	0.123128	3.58727	0.000392968
C_0139	Diphenylcarbazide	Diphenylcarbazide	8789		243.124	19.8437	0.000876328	N.A.	N.A.	N.A.	N.A.	N.A.	N.A.	N.A.	<1	#DIV/0!	<1	#DIV/0!	N.A.	#DIV/0!	N.A.	#DIV/0!
A_0125	dTDP	dTDP	164628	HMDB0001274	401.016	9.659	0.00102853	0.000592406	0.00115412	0.000791288	0.00147758	0.0001233	N.A.	N.A.	1.43659	0.412184	1.1221	0.535936	<1	#DIV/0!	<1	#DIV/0!
A_0106	dTMP	dTMP	9700	HMDB0001227	321.051	8.28513	0.0038612	0.00362119	0.00329578	0.00313073	N.A.	N.A.	N.A.	N.A.	<1	#DIV/0!	0.853565	0.18912	N.A.	#DIV/0!	<1	#DIV/0!
A_0141	dTTP	dTTP	64968	HMDB0001342	480.983	10.2621	0.00353879	0.000533556	0.0039954	0.00229032	0.00268358	0.000237558	0.00313632	0.000603806	0.758333	0.146009	1.12903	0.729282	1.16871	0.567125	0.784981	0.643151
C_0147	Dyphylline	Dyphylline	3182		255.109	19.716	0.0717093	0.0646062	0.0585332	0.0366961	0.0824919	0.0210268	0.103465	0.0401515	1.15036	0.767063	0.816257	0.499654	1.25424	0.234956	1.76763	0.0736511
C_0003	Ethanolamine	Ethanolamine	700	HMDB0000149	62.0607	5.28	0.0387682	0.00410122	0.0413437	0.00841434	0.122791	0.00907792	0.163001	0.0140692	3.16732	0.00753325	1.06644	0.507454	1.32747	0.00945633	3.94259	0.0106998
A_0033	Ethanolamine phosphate	EAP	1015	HMDB0000224	140.013	7.00562	0.00471409	0.00107548	0.00402797	0.00197736	0.00926394	0.00182568	0.0113806	0.00246397	1.96516	0.0172198	0.854453	0.429689	1.22848	0.0671733	2.8254	0.00611333
A_0124	FAD_divalent	FAD	643975		391.573	6.91254	0.00497004	0.00117539	0.00444415	0.00120435	0.00441548	0.000398775	0.00501364	0.000141772	0.888419	0.566576	0.894187	0.0114184	1.13547	0.131978	1.12814	0.457123
A_0138	FMN	FMN	643976	HMDB0001520	455.097	7.30966	0.00156119	0.000655509	0.0018754	0.000466366	0.00144552	0.000186606	0.00140768	N.A.	0.925909	0.668781	1.20126	0.256189	0.973818	#DIV/0!	0.750598	#DIV/0!
A_0113	Fructose 1,6-diphosphate	F1,6P	172313	HMDB0001058	338.99	12.1461	0.0256609	0.0154188	0.0256449	0.0165207	0.026992	0.00237095	0.0435164	0.00790199	1.05187	0.87942	0.999377	0.987992	1.6122	0.035417	1.69688	0.0948866
A_0092	Fructose 6-phosphate	F6P	603	HMDB0000124	259.024	8.59778	0.0203238	0.00294643	0.021626	0.0054645	0.0374412	0.00340046	0.0655958	0.00917384	1.84223	0.000361943	1.06407	0.49095	1.75197	0.013858	3.03319	0.00405697
A_0014	Fumaric acid	Fumaric acid	444972	HMDB0000134	115.004	18.4308	0.0209602	0.0120126	0.0167293	0.00578156	0.00413543	0.000553998	0.00356722	N.A.	0.197299	0.126584	0.798149	0.36526	0.862599	#DIV/0!	0.213231	#DIV/0!
C_0020	GABA	GABA	119	HMDB0000112	104.071	6.41687	0.0102503	0.00377228	0.0122797	0.00603302	0.00241993	5.19208e-05	0.00337656	0.000846623	0.236085	0.0680648	1.19799	0.266087	1.39531	0.336983	0.27497	0.145888
A_0075	Galacturonic acid Glucuronic acid	Galacturonic acid Glucuronic acid	439215 94715	HMDB0002545 HMDB0000127	193.036	7.28518	0.00356618	0.00175375	N.A.	N.A.	N.A.	N.A.	N.A.	N.A.	<1	#DIV/0!	<1	#DIV/0!	N.A.	#DIV/0!	N.A.	#DIV/0!
A_0135	GDP	GDP	8977	HMDB0001201	442.019	9.1139	0.0849741	0.0497954	0.0835126	0.0431974	0.0632958	0.00698391	0.0602774	0.00608404	0.744883	0.573548	0.982801	0.738562	0.952313	0.678722	0.721776	0.4113
A_0151	GDP-mannose GDP-glucose	GDP-Man GDP-glucose	18396 46173703	HMDB0001163 HMDB0003351	604.071	7.24567	0.00317687	0.00101398	0.00335231	0.000994987	0.00651709	0.00151571	0.014809	0.00292178	2.05142	0.0556387	1.05523	0.20143	2.27233	0.0351009	4.41755	0.0310976
C_0076	Gln	Gln	738	HMDB0000641,HMDB0003423	148.08	9.08019	0.230476	0.0585679	0.158392	0.0504562	0.069925	0.00581884	0.0610154	0.0133339	0.303393	0.0344203	0.687236	0.096326	0.872583	0.200631	0.385218	0.0780522
C_0078	Glu	Glu	611	HMDB0000148,HMDB0003339	149.065	9.22406	0.787122	0.120518	0.719287	0.138276	0.552792	0.0422448	0.550561	0.0822538	0.702294	0.110638	0.913818	0.59105	0.995964	0.949812	0.765426	0.316139
A_0076	Gluconic acid	Gluconic acid	10690	HMDB0000625	195.051	7.11383	0.00681887	0.00280506	0.00524622	0.00153548	0.0052573	0.000675163	0.00587475	0.00101275	0.770993	0.333148	0.769367	0.415025	1.11745	0.299286	1.11981	0.680195
C_0101	Gluconolactone	1,5-Gluconolactone	7027	HMDB0000150	179.055	20.4164	0.00194838	0.000580927	0.00143195	0.000436667	0.00167738	N.A.	0.00245372	N.A.	0.860909	#DIV/0!	0.734943	0.732955	1.46283	#DIV/0!	1.71356	#DIV/0!
C_0103	Glucosamine	Glucosamine	439213	HMDB0001514	180.087	7.76142	0.00475225	0.00562996	0.00288972	0.00198632	0.00244848	0.000751935	0.00185245	0.000121075	0.515226	0.499858	0.608074	0.469482	0.756572	0.00551863	0.641049	0.297641
C_0116	Glucosaminic acid	Glucosaminic acid	73563		196.081	10.1824	0.000731515	0.00030215	0.00114349	0.00105632	N.A.	N.A.	N.A.	N.A.	<1	#DIV/0!	1.56318	0.379711	N.A.	#DIV/0!	<1	#DIV/0!
A_0094	Glucose 1-phosphate	G1P	65533	HMDB0001586	259.024	8.76358	0.0292463	0.00774143	0.0237587	0.00885717	0.00749982	0.00116472	0.0142608	0.00406653	0.256437	0.0295738	0.812366	0.441734	1.90149	0.0577944	0.600237	0.13175
A_0093	Glucose 6-phosphate	G6P	5958	HMDB0001401	259.024	8.51774	0.0380419	0.00698217	0.0422989	0.016025	0.075344	0.0101088	0.160484	0.0336597	1.98055	0.00236819	1.1119	0.525594	2.13001	0.0247675	3.79404	0.00930362
A_0026	Glutaric acid	Glutaric acid	743	HMDB0000661	131.036	13.341	0.00333415	N.A.	0.00286861	N.A.	N.A.	N.A.	N.A.	N.A.	<1	#DIV/0!	0.860372	#DIV/0!	N.A.	#DIV/0!	<1	#DIV/0!
C_0172	Glutathione (GSH)	GSH	124886	HMDB0000125	308.093	11.2844	3.74559	1.08363	3.99652	1.39329	5.87942	0.215829	7.23503	0.975815	1.56969	0.0690984	1.067	0.382265	1.23057	0.092255	1.81033	0.0288899
C_0171	Glutathione (GSSG)_divalent	GSSG	65359		307.085	10.3523	0.786651	0.388212	0.825618	0.312437	2.18065	0.31506	2.75625	0.36762	2.77207	0.0207666	1.04954	0.603511	1.26396	0.00456091	3.33841	0.0120339
C_0005	Gly	Gly	750	HMDB0000123	76.0398	6.9909	0.832209	0.107265	1.0521	0.0566975	2.07817	0.0520805	2.2004	0.0654717	2.49717	0.00536373	1.26422	0.0175244	1.05882	0.123717	2.09144	0.00142139
C_0114	Gly-Asp	Gly-Asp	97363		191.067	8.29482	0.00781637	0.00142326	0.00996451	0.00221751	0.0213948	0.00148769	0.0339068	0.00397637	2.73718	0.0112933	1.27483	0.128913	1.58482	0.0188502	3.40276	0.00390244
C_0061	Gly-Gly	Gly-Gly	11163	HMDB0011733	133.062	6.98624	0.00207503	0.000481552	0.00211876	0.000420456	0.00374741	0.000572195	0.00607773	0.000821564	1.80595	0.0750092	1.02107	0.908321	1.62185	0.0170501	2.86854	0.0119072
A_0012	Glyceric acid	Glyceric acid	439194	HMDB0000139,HMDB0006372	105.02	8.93871	0.0590438	0.00636315	0.0617541	0.0162553	0.17979	0.0228634	0.22592	0.0205647	3.04503	0.00635928	1.0459	0.739494	1.25657	0.040545	3.65838	0.00599295
C_0015	Glycerol	Glycerol	753	HMDB0000131	93.055	19.6532	3.04032	1.37833	3.16201	1.56189	4.44624	0.526579	7.28747	2.03737	1.46242	0.204254	1.04003	0.772325	1.63902	0.090219	2.30469	0.011934
A_0054	Glycerol 2-phosphate	Glycerol 2-phosphate	2526		171.007	10.7663	0.00178868	0.000537829	0.00224099	0.000990337	0.00140154	5.06028e-05	N.A.	N.A.	0.783563	0.367905	1.25288	0.248665	<1	#DIV/0!	<1	#DIV/0!
A_0055	Glycerol 3-phosphate	G3P	439162	HMDB0000126	171.007	10.33	0.0188132	0.00888171	0.0206007	0.0123499	0.0114683	0.00170994	0.0138856	0.00548768	0.609586	0.22695	1.09501	0.523181	1.21078	0.38369	0.674034	0.25418
C_0148	Glycerophosphocholine	GPCho	439285	HMDB0000086	258.111	19.1968	1.07597	1.09174	0.637734	0.281805	5.33761	0.889694	7.02313	1.14372	4.96075	0.0262394	0.592706	0.498985	1.31578	0.00768975	11.0126	0.0141078
A_0001	Glyoxylic acid	Glyoxylic acid	760	HMDB0000119	72.9936	10.0261	0.00178126	N.A.	0.00150361	N.A.	N.A.	N.A.	N.A.	N.A.	<1	#DIV/0!	0.844126	#DIV/0!	N.A.	#DIV/0!	<1	#DIV/0!
A_0117	GMP	GMP	6804	HMDB0001397	362.052	7.96397	0.0442863	0.0441721	0.0337784	0.0274949	0.0191821	0.00296368	0.0121106	0.0018343	0.433138	0.450922	0.762729	0.398933	0.631349	0.0783537	0.35853	0.290169
A_0148	GTP	GTP	6830	HMDB0001273	521.984	9.7592	0.0996688	0.018734	0.107256	0.043693	0.0927344	0.00428811	0.121964	0.00552711	0.930426	0.497799	1.07613	0.734038	1.3152	0.000882668	1.13713	0.593188
C_0161	Guanosine	Guanosine	6802	HMDB0000133	284.101	10.8087	0.02912	0.0139458	0.0243655	0.0164572	0.0103255	0.00137451	0.00763255	0.00227696	0.354584	0.136268	0.836725	0.0962031	0.739194	0.0652311	0.313253	0.189665
C_0119	Hercynine	Hercynine	440727		198.125	7.06152	0.152886	0.0350457	0.17535	0.0449614	0.0253356	0.00144298	0.0501065	0.00467626	0.165715	0.0231618	1.14693	0.0609785	1.97771	0.00941582	0.285751	0.0328326
A_0017	Hexanoic acid	Hexanoic acid	8892	HMDB0000535	115.077	7.83973	0.00428926	0.0023763	0.00457636	0.0019558	0.00594814	0.00114175	0.00806924	0.00121729	1.38675	0.30482	1.06694	0.556861	1.3566	0.0647171	1.76324	0.0146758
C_0018	Hexylamine	Hexylamine	8102		102.128	6.29594	0.00173214	0.000164778	0.0018745	0.000426563	0.00138687	0.000361497	0.00210646	0.000846505	0.800665	0.303624	1.08219	0.67372	1.51886	0.179716	1.12374	0.782019
C_0086	His	His	773	HMDB0000177	156.078	6.08033	3.01772	1.27792	2.54702	0.9942	0.42627	0.0327434	0.307237	0.0127638	0.141256	0.0693587	0.844022	0.122071	0.720757	0.0156108	0.120626	0.0595792
C_0163	His-Glu	His-Glu	7010583		285.121	6.2927	0.000688772	0.000299427	0.000770358	0.000216292	0.000632463	7.64663e-05	N.A.	N.A.	0.918247	0.795193	1.11845	0.0557591	<1	#DIV/0!	<1	#DIV/0!
C_0028	Histamine	Histamine	774	HMDB0000870	112.087	3.9478	0.000497092	0.000201593	N.A.	N.A.	N.A.	N.A.	N.A.	N.A.	<1	#DIV/0!	<1	#DIV/0!	N.A.	#DIV/0!	N.A.	#DIV/0!
C_0072	Histidinol	Histidinol	165271	HMDB0003431	142.098	4.44684	0.0641528	0.0307144	0.050448	0.0106232	0.00777321	0.00073437	0.0073091	0.00159798	0.121167	0.0844401	0.786374	0.371077	0.940294	0.591735	0.144884	0.0147631
A_0137	HMG CoA_divalent	HMG-CoA	445127		454.573	9.73498	0.0195656	0.00347103	0.0209881	0.00532858	0.0140817	0.00277625	0.0126471	0.00179635	0.719718	0.266076	1.07271	0.319495	0.898122	0.235855	0.602583	0.176471
C_0064	Homocysteine	Homocysteine	778	HMDB0000742	136.043	8.84284	0.000726745	1.15763e-05	0.00093829	0.000216466	0.00104625	N.A.	0.00103133	N.A.	1.43964	#DIV/0!	1.29109	#DIV/0!	0.985741	#DIV/0!	1.09916	#DIV/0!
C_0036	Homoserine	Homoserine	12647	HMDB0000719	120.065	8.43342	N.A.	N.A.	N.A.	N.A.	0.00446706	0.000927452	0.00785039	0.00289173	1<	#DIV/0!	N.A.	#DIV/0!	1.75739	0.0987508	1<	#DIV/0!
C_0017	Homoserinelactone	Homoserinelactone	73509		102.055	5.87772	0.00255192	0.0013243	0.00283973	0.00164297	0.00138344	0.000165821	0.00453717	0.000772334	0.542115	0.224277	1.11278	0.350918	3.27964	0.0238342	1.59775	0.290351
C_0066	Hypoxanthine	Hypoxanthine	790	HMDB0000157	137.047	9.66991	0.00969766	0.00386195	0.00925208	0.00150846	0.0064371	0.000663962	0.00363268	0.00127473	0.663778	0.332695	0.954053	0.891293	0.564335	0.0899111	0.392633	0.191874
C_0058	Ile	Ile	791	HMDB0000172	132.102	8.51386	0.530739	0.168604	0.694933	0.235514	0.219041	0.0129191	0.864423	0.362551	0.41271	0.0780882	1.30937	0.0528419	3.94639	0.0869619	1.24389	0.580264
C_0046	Imidazole-4-acetic acid	Imidazole-4-acetic acid	96215	HMDB0002024	127.051	6.70476	0.00462749	0.00180163	0.00660464	0.00330175	0.00682198	0.00053353	0.00474237	0.0001843	1.47423	0.218063	1.42726	0.174654	0.69516	0.0227352	0.718036	0.452008
C_0087	Imidazolelactic acid	Imidazolelactic acid	793		157.062	7.3959	0.0360566	0.0448191	0.0742385	0.047392	0.0107125	0.000763088	0.021217	0.00115807	0.297101	0.437112	2.05894	0.240469	1.98059	0.00290551	0.285795	0.198963
A_0116	IMP	IMP	8582	HMDB0000175	347.041	8.27447	0.00926295	0.00601421	0.00949459	0.00329769	0.00660868	0.000407903	0.00973524	0.00131245	0.713453	0.543493	1.02501	0.896524	1.4731	0.0872968	1.02535	0.865881
C_0155	Inosine	Inosine	6021	HMDB0000195	269.089	17.2345	0.138538	0.0406388	0.123714	0.081455	0.0385135	0.00182633	0.0311356	0.00424841	0.277999	0.0469303	0.892994	0.615927	0.808433	0.130786	0.251674	0.199517
A_0073	Isocitric acid	Isocitric acid	1198	HMDB0000193	191.021	19.7874	0.0151593	0.0107631	N.A.	N.A.	N.A.	N.A.	N.A.	N.A.	<1	#DIV/0!	<1	#DIV/0!	N.A.	#DIV/0!	N.A.	#DIV/0!
A_0009	Isovaleric acid DL-2-Methylbutyric Acid Valeric acid	Isovaleric acid 2-Methylbutyric acid Valeric acid	10430 8314 7991	HMDB0000718 HMDB0002176 HMDB0000892	101.062	8.10088	0.00292089	0.00101969	0.00296603	0.0012991	0.00390811	0.000582315	0.0085088	0.0015552	1.33799	0.118639	1.01545	0.84077	2.17722	0.0602839	2.86876	0.0586732
A_0006	Lactic acid	Lactic acid	612	HMDB0000190,HMDB0001311	89.025	9.26193	0.291678	0.0940681	0.151865	0.0131559	0.131862	0.0272073	0.162456	0.0437153	0.45208	0.120051	0.520659	0.111744	1.23202	0.501737	1.06974	0.777608
A_0078	Lauric acid	Lauric acid	3893	HMDB0000638	199.172	6.72766	0.110646	0.136384	0.0360194	0.00593605	0.142889	0.0156633	0.201816	0.0289533	1.2914	0.727185	0.325536	0.426245	1.4124	0.0273561	5.603	0.00855839
C_0059	Leu	Leu	857	HMDB0000687	132.102	8.66154	1.43731	0.300464	1.38279	0.278383	2.24368	0.141993	1.76053	0.055691	1.56103	0.0744181	0.962067	0.193493	0.784662	0.0360934	1.27317	0.16963
C_0077	Lys	Lys	866	HMDB0000182,HMDB0003405	148.117	5.66215	1.06726	0.699694	1.07284	0.70423	0.116885	0.014018	0.0887498	0.016618	0.109519	0.138545	1.00523	0.356634	0.759294	0.0287505	0.0827245	0.133028
A_0049	m-Ethoxybenzoic acid 3-Phenyllactic acid p-Methoxyphenylacetic acid	m-Ethoxybenzoic acid 3-Phenyllactic acid p-Methoxyphenylacetic acid	12126 643327 7690	HMDB0000748,HMDB0000779 HMDB0002072	165.054	7.57902	N.A.	N.A.	0.0176119	N.A.	N.A.	N.A.	0.0172832	0.00119692	N.A.	#DIV/0!	1<	#DIV/0!	1<	#DIV/0!	0.981338	#DIV/0!
A_0028	Malic acid	Malic acid	525	HMDB0000156,HMDB0000744	133.015	16.437	0.0371938	0.0154555	0.0327939	0.00996632	0.038665	0.0074494	0.0460083	0.0106939	1.03955	0.858807	0.881703	0.39477	1.18992	0.0943026	1.40295	0.149079
C_0079	Met	Met	876	HMDB0000696	150.059	9.04954	0.166276	0.126735	0.204849	0.17604	0.205914	0.0323465	0.221841	0.0115324	1.23839	0.692394	1.23198	0.326697	1.07734	0.385645	1.08295	0.881933
C_0091	Methionine sulfoxide	Methionine sulfoxide	158980	HMDB0002005	166.054	10.0267	0.0305332	0.0111799	0.0319574	0.0157924	0.0406804	0.00607795	0.0354874	0.0056403	1.33233	0.328067	1.04664	0.675255	0.872347	0.278739	1.11046	0.677131
C_0052	Mevalolactone	Mevalolactone	5325923	HMDB0006024	131.072	19.8276	N.A.	N.A.	0.0124835	N.A.	N.A.	N.A.	N.A.	N.A.	N.A.	#DIV/0!	1<	#DIV/0!	N.A.	#DIV/0!	<1	#DIV/0!
A_0040	Mevalonic acid	Mevalonic acid	134965	HMDB0000227	147.067	7.48033	0.00407554	4.59517e-05	0.00505514	0.000412693	0.00539197	0.000448912	0.0139148	0.00518871	1.32301	0.0400806	1.24036	0.0478237	2.58066	0.103562	2.75261	0.096572
C_0008	Morpholine	Morpholine	8083	HMDB0031581	88.0763	5.52354	0.00256457	0.000911976	0.00193569	0.000621789	0.00197887	0.000181657	N.A.	N.A.	0.77162	0.35586	0.754782	0.257158	<1	#DIV/0!	<1	#DIV/0!
A_0091	myo-Inositol 1-phosphate myo-Inositol 3-phosphate	Myoinositol 1-phosphate Myoinositol 3-phosphate	107737 440194	HMDB0000213 HMDB0006814	259.024	8.87827	0.0194025	0.00851595	0.0212375	0.00969685	0.0266524	0.00144488	0.0308273	0.00434002	1.37366	0.239382	1.09457	0.115	1.15664	0.133996	1.45155	0.124797
A_0086	Myristic acid	Myristic acid	11005	HMDB0000806	227.203	6.53831	0.0206489	0.0119815	0.0101492	0.00456709	0.0073585	0.00163379	0.0139492	0.0019802	0.356363	0.216135	0.491513	0.272603	1.89566	0.0258066	1.37442	0.341664
C_0107	N,N-Dimethylhistidine	N,N-Dimethylhistidine	440274		184.109	6.93146	0.228318	0.0477865	0.237972	0.0732257	0.0214392	0.00118125	0.0275799	0.00205553	0.0939007	0.0168671	1.04228	0.617606	1.28642	0.0217073	0.115896	0.0361072
A_0059	N-Acetylasparagine	N-Acetylasparagine	99715	HMDB0006028	173.057	7.51049	0.00180506	N.A.	N.A.	N.A.	0.00233387	0.000274697	0.00162628	N.A.	1.29296	#DIV/0!	<1	#DIV/0!	0.696817	#DIV/0!	1<	#DIV/0!
A_0060	N-Acetylaspartic acid	N-Acetylaspartic acid	65065	HMDB0000812	174.041	12.1575	0.00167181	0.00140426	0.00257571	0.00195643	0.00246425	0.000336681	N.A.	N.A.	1.474	0.451685	1.54067	0.164129	<1	#DIV/0!	<1	#DIV/0!
A_0046	N-Acetylcysteine	N-Acetylcysteine	12035	HMDB0001890	162.024	7.79529	0.000619521	N.A.	0.00090517	N.A.	0.00150533	N.A.	0.00101021	N.A.	2.42983	#DIV/0!	1.46108	#DIV/0!	0.671092	#DIV/0!	1.11605	#DIV/0!
C_0128	N-Acetylgalactosamine N-Acetylglucosamine N-Acetylmannosamine	N-Acetylgalactosamine GlcNAc ManNAc	35717 439174 439281	HMDB0000853 HMDB0000215 HMDB0001129	222.099	19.6798	0.00948484	0.00411367	0.00994188	0.0034313	0.0170875	0.00261965	0.0218154	0.0035151	1.80156	0.168385	1.04819	0.377443	1.27669	0.124528	2.19429	0.0358099
A_0102	N-Acetylglucosamine 1-phosphate	GlcNAc-P	440272	HMDB0001367	300.051	8.30541	0.00113461	0.000546698	0.00106814	0.000719071	N.A.	N.A.	N.A.	N.A.	<1	#DIV/0!	0.941413	0.820269	N.A.	#DIV/0!	<1	#DIV/0!
A_0101	N-Acetylglucosamine 6-phosphate	NAcGlcNP	440996	HMDB0001062	300.05	7.99177	0.00122814	0.00109114	0.000861329	0.000643077	0.00113137	7.48985e-05	0.00134806	N.A.	0.921205	0.884271	0.701328	0.295424	1.19153	#DIV/0!	1.56509	#DIV/0!
A_0071	N-Acetylglutamic acid	N-AcGlu	70914	HMDB0001138	188.058	11.1664	0.32084	0.333876	0.300412	0.269144	0.0964193	0.0167394	0.111633	0.0304699	0.300522	0.362122	0.936332	0.664326	1.15778	0.288145	0.371598	0.325535
A_0070	N-Acetylglutamine	N-Acetylglutamine	25561	HMDB0006029	187.074	7.07201	0.00619695	0.00656408	0.00657249	0.00691388	0.00109561	0.000139738	N.A.	N.A.	0.176798	0.435688	1.0606	0.511919	<1	#DIV/0!	<1	#DIV/0!
A_0018	N-Acetylglycine	N-Acetylglycine	10972	HMDB0000532	116.036	8.27796	N.A.	N.A.	0.00130001	N.A.	0.00382417	0.00048631	0.00331589	0.000735967	1<	#DIV/0!	1<	#DIV/0!	0.867086	0.130915	2.55067	#DIV/0!
C_0118	N-Acetylhistidine	N-Acetylhistidine	75619		198.089	8.21868	0.0148316	0.00857904	0.0171368	0.0109061	0.0107098	0.00157783	0.0110537	0.00143769	0.72209	0.480953	1.15543	0.231425	1.03211	0.457764	0.645026	0.403134
C_0110	N-Acetyllysine	N-Acetyllysine	92907	HMDB0000446	189.124	8.1769	0.155686	0.0823094	0.266546	0.195591	0.411224	0.0520443	0.620793	0.0818446	2.64137	0.0764174	1.71207	0.273234	1.50962	0.0376374	2.32903	0.0704569
A_0100	N-Acetylmuramic acid	N-Acetylmuramic acid	5462244		292.106	6.29976	0.00848462	N.A.	0.0032908	0.00357371	N.A.	N.A.	N.A.	N.A.	<1	#DIV/0!	0.387855	#DIV/0!	N.A.	#DIV/0!	<1	#DIV/0!
A_0104	N-Acetylneuraminic acid	NeuNAc	439197	HMDB0000230	308.1	6.35999	N.A.	N.A.	N.A.	N.A.	0.00597485	0.00124241	0.00485096	0.000395424	1<	#DIV/0!	N.A.	#DIV/0!	0.811896	0.447548	1<	#DIV/0!
C_0098	N-Acetylornithine	N-AcOrn	439232	HMDB0003357	175.109	8.00977	0.119383	0.0602311	0.10986	0.0424812	0.115965	0.0202472	0.083825	0.00905032	0.971373	0.941017	0.920234	0.642272	0.722846	0.0609613	0.763016	0.424909
C_0053	N-Acetylputrescine	N-Acetylputrescine	122356	HMDB0002064	131.119	7.02473	0.00474395	0.00215168	0.00616336	0.00431856	0.00112948	0.000126356	N.A.	N.A.	0.238089	0.0987121	1.2992	0.375011	<1	#DIV/0!	<1	#DIV/0!
C_0075	N-Acetylserine	N-Acetylserine	65249	HMDB0002931	148.061	20.684	0.00707598	0.00612699	0.00823087	0.00595416	1.06996	0.315549	1.45379	0.36456	151.21	0.0281658	1.16321	0.75454	1.35873	0.0935535	176.626	0.0187574
A_0061	N-Carbamoylaspartic acid	Carbamoyl-Asp	93072	HMDB0000828	175.036	12.7058	0.00552167	0.00691257	0.0050254	0.00592638	0.00320714	0.000873022	0.00221917	N.A.	0.580828	0.656958	0.910123	0.487361	0.691947	#DIV/0!	0.441591	#DIV/0!
C_0023	N-Ethylglycine	N-Ethylglycine	316542		104.071	8.4258	0.0249616	0.0185152	0.0361937	0.0258149	0.00558019	0.000687592	0.00579555	0.0012875	0.223551	0.204408	1.44997	0.118783	1.03859	0.458819	0.160126	0.113275
A_0034	N-Ethylmaleimide_+H2O	N-Ethylmaleimide	4362		142.052	7.8866	0.00219574	0.00153721	0.00193373	0.000895223	0.000948198	1.84354e-05	N.A.	N.A.	0.431835	0.494154	0.880674	0.570205	<1	#DIV/0!	<1	#DIV/0!
C_0104	N-Methylnorsalsolinol	N-Methylnorsalsolinol	37764	HMDB0001189	180.102	7.41395	0.00109686	0.000589832	0.00116683	0.000806204	0.000720956	0.000127821	0.000937037	8.72873e-05	0.657291	0.294543	1.06379	0.647951	1.29971	0.208736	0.80306	0.564922
A_0085	N-Succinyl-5-aminoimidazole-4-carboxamide ribose 5'-phosphate_divalent	SAICAR	160666		226.031	11.5613	0.00223028	N.A.	0.000627051	N.A.	N.A.	N.A.	N.A.	N.A.	<1	#DIV/0!	0.281154	#DIV/0!	N.A.	#DIV/0!	<1	#DIV/0!
C_0109	N1-Acetylspermidine	N1-Acetylspermidine	496	HMDB0001276	188.177	5.24073	0.000864458	0.00020281	0.00089975	0.00023127	0.00112325	0.000319816	0.00124507	2.71914e-05	1.29937	0.245818	1.04083	0.565161	1.10845	0.151082	1.3838	0.128781
C_0168	N1-Methylguanosine	N1-Methylguanosine	96373	HMDB0001563	298.116	10.2318	0.00516583	0.00181464	0.00557217	0.00209966	0.00297554	0.000323774	0.00542638	0.000162126	0.576004	0.137503	1.07866	0.148082	1.82366	0.00144948	0.973836	0.910104
A_0079	N2-Acetylaminoadipic acid	N2-Acetylaminoadipic acid	443992		202.073	10.4454	0.00612481	N.A.	0.00388821	0.00446857	N.A.	N.A.	N.A.	N.A.	<1	#DIV/0!	0.63483	#DIV/0!	N.A.	#DIV/0!	<1	#DIV/0!
C_0113	N6,N6,N6-Trimethyllysine	Trimethyllysine	440120	HMDB0001325	189.161	5.97249	0.0109332	0.00281696	0.0128752	0.00355536	0.0114383	0.000479113	0.0149516	0.00118054	1.0462	0.80977	1.17763	0.0617415	1.30715	0.0505245	1.16127	0.487154
C_0111	N6-Acetyllysine	N6-Acetyllysine	92832	HMDB0000206	189.124	9.65738	0.123952	0.0739061	0.281354	0.279666	0.0594531	0.00428496	0.0661925	0.00415666	0.479648	0.271951	2.26987	0.331437	1.11336	0.0332761	0.235264	0.310117
C_0089	N6-Methyllysine	N6-Methyllysine	164795	HMDB0002038	161.128	5.87867	0.00312705	0.0012849	0.0036542	0.00170853	0.0044999	0.000662118	0.0040266	0.000935515	1.43902	0.112346	1.16858	0.203679	0.89482	0.209754	1.10191	0.493127
C_0108	N8-Acetylspermidine	N8-Acetylspermidine	123689	HMDB0002189	188.174	5.29958	0.000389562	N.A.	N.A.	N.A.	N.A.	N.A.	N.A.	N.A.	<1	#DIV/0!	<1	#DIV/0!	N.A.	#DIV/0!	N.A.	#DIV/0!
A_0154	NAD+	NAD+	5893	HMDB0000902	662.102	5.76512	0.293623	0.120794	0.284231	0.12071	0.247607	0.00964702	0.281902	0.0176872	0.84328	0.567216	0.968012	0.248497	1.13851	0.0186316	0.991807	0.975032
A_0156	NADH	NADH	439153	HMDB0001487	664.117	7.14006	0.0127134	0.00898933	0.0161688	0.0121221	0.0109256	0.00110059	0.0143109	0.00187544	0.859376	0.787686	1.27179	0.332691	1.30985	0.135368	0.885094	0.804856
A_0157	NADP+	NADP+	5886	HMDB0000217	742.069	8.13172	0.0174974	0.00387465	0.0179122	0.00522402	0.0174698	0.00251054	0.0183088	0.00130497	0.998425	0.99424	1.02371	0.760321	1.04803	0.352769	1.02214	0.924016
A_0120	NADPH_divalent	NADPH	5884		371.54	9.63817	0.0126339	0.00719748	0.0148869	0.00920663	0.0131112	0.000502017	0.0156332	0.000828103	1.03778	0.924135	1.17833	0.362542	1.19235	0.0722902	1.05013	0.894107
C_0042	Nicotinamide	Nicotinamide	936	HMDB0001406	123.056	6.19188	0.0222824	0.0102244	0.017388	0.0109937	0.00853287	0.00149111	0.00982702	0.00147625	0.382942	0.113095	0.780348	0.00912422	1.15167	0.0985253	0.56516	0.317333
C_0043	Nicotinic acid	Nicotinic acid	938	HMDB0001488	124.04	8.46937	0.0254963	0.00832146	0.0280712	0.00741435	0.0118597	0.00209669	0.00832004	0.000391987	0.465156	0.124865	1.10099	0.528027	0.701536	0.0930965	0.296391	0.0470434
C_0176	NMN	NicRN	14180	HMDB0000229	335.066	18.1072	0.0282653	0.0176763	0.0324448	0.0286009	0.0136505	0.00243297	0.0131943	0.00191166	0.482944	0.279536	1.14787	0.592552	0.966576	0.495803	0.406669	0.352997
C_0136	N’-Formylkynurenine	N-Formylkynurenine	910	HMDB0001200	237.088	10.317	0.00259213	0.0007547	0.00426952	0.00415397	N.A.	N.A.	N.A.	N.A.	<1	#DIV/0!	1.64711	#DIV/0!	N.A.	#DIV/0!	<1	#DIV/0!
C_0112	Nω-Methylarginine	Nw-Methylarginine	132862		189.134	6.20544	0.000862341	0.00019228	0.000940554	0.000188679	0.000852725	9.43992e-05	0.00101917	N.A.	0.98885	0.958655	1.0907	0.000722363	1.1952	#DIV/0!	1.08359	#DIV/0!
C_0090	O-Acetylhomoserine 2-Aminoadipic acid	O-Acetylhomoserine 2-Aminoadipic acid	439389 92136	HMDB0000510	162.077	9.25089	2.93793	2.99893	2.59435	2.41616	0.352986	0.0761387	0.480153	0.120053	0.120148	0.269025	0.883055	0.421401	1.36026	0.0413556	0.185076	0.257795
C_0074	O-Acetylserine	O-Acetylserine	99478	HMDB0003011	148.061	10.7827	0.0089668	0.00164734	0.0074262	0.00137261	4.12134	0.400513	7.80352	1.65206	459.622	0.00313075	0.828189	0.136326	1.89344	0.0368178	1050.81	0.0146168
A_0067	O-Phosphoserine	3PSer	68841	HMDB0000272	184.002	10.4677	0.00334994	0.00204036	0.00337801	0.00185656	0.0160627	0.000758729	0.026544	0.00461502	4.79491	0.00663337	1.00838	0.837496	1.65253	0.0432462	7.85788	0.00711463
A_0082	O-Succinylhomoserine	O-Succinylhomoserine	439406		218.068	10.4413	N.A.	N.A.	0.00132834	0.0006337	N.A.	N.A.	N.A.	N.A.	N.A.	#DIV/0!	1<	#DIV/0!	N.A.	#DIV/0!	<1	#DIV/0!
A_0035	Octanoic acid	Octanoic acid	379	HMDB0000482	143.109	7.33015	0.0328728	0.0396274	0.0177052	0.00834604	0.0911464	0.0107065	0.0756237	0.0126927	2.7727	0.112322	0.538596	0.5304	0.829695	0.00547202	4.27128	0.0318186
C_0164	Ophthalmic acid	Ophthalmic acid	7018721	HMDB0005765	290.136	11.2585	0.0345603	0.00689946	0.0335309	0.010263	0.00749615	0.000797352	0.00906658	0.000771314	0.216901	0.0259159	0.970216	0.805561	1.2095	0.0676314	0.270394	0.0612229
C_0062	Ornithine	Ornithine	389	HMDB0000214,HMDB0003374	133.098	5.63516	0.277718	0.0182627	0.258851	0.0728983	0.12314	0.00414148	0.0888859	0.00505116	0.443401	0.00347118	0.932066	0.754137	0.721826	0.000991649	0.343386	0.059612
A_0098	Orotidine	Orotidine	92751	HMDB0000788	287.052	6.92105	0.00302761	0.00288271	0.00247217	0.00156346	N.A.	N.A.	N.A.	N.A.	<1	#DIV/0!	0.816542	0.658105	N.A.	#DIV/0!	<1	#DIV/0!
C_0068	p-Aminobenzoic acid	p-Aminobenzoic acid	978	HMDB0001392	138.056	8.37174	0.00343382	0.00165613	0.00286301	0.000932371	N.A.	N.A.	N.A.	N.A.	<1	#DIV/0!	0.83377	0.305682	N.A.	#DIV/0!	<1	#DIV/0!
A_0031	p-Toluic acid o-Toluic acid m-Toluic acid	p-Toluic acid o-Toluic acid m-Toluic acid	7470 8373 7418		135.046	7.99096	0.0175419	0.00667608	0.016802	0.00660457	0.0252851	0.00903143	0.0336246	0.00866236	1.44141	0.189937	0.957818	0.499069	1.32982	0.0559168	2.00123	0.00803021
A_0083	Pantothenic acid	Pantothenic acid	6613	HMDB0000210	218.104	6.72309	0.0106419	0.00581142	0.011819	0.00680922	0.0233412	0.00143054	0.0395601	0.00766626	2.19333	0.0389794	1.11061	0.181328	1.69486	0.0479694	3.34715	0.0125373
A_0043	Pelargonic acid	Pelargonic acid	8158	HMDB0000847	157.125	7.11113	0.00432785	0.00123629	0.00386798	0.0014695	0.0074872	0.000963387	0.0118303	0.00182314	1.73	0.0390795	0.893741	0.181338	1.58007	0.0633409	3.05852	0.00698479
C_0093	Phe	Phe	994	HMDB0000159	166.087	9.34471	0.418387	0.22294	0.500787	0.322604	0.656075	0.0647031	0.544386	0.0586286	1.5681	0.232865	1.19695	0.294116	0.829762	0.0220779	1.08706	0.828947
C_0016	Phenol	Phenol	996	HMDB0000228	95.0474	4.53797	0.00291917	0.00174561	0.00286709	0.00131287	0.00501817	0.000987086	0.00949131	0.0046925	1.71904	0.0411609	0.982159	0.858322	1.89139	0.193782	3.31044	0.090361
A_0047	Phenylpyruvic acid	Phenylpyruvate	997	HMDB0000205	163.041	8.01035	0.00301447	0.00331583	0.00401392	0.00389283	0.00442897	0.00115972	0.0082948	0.00135397	1.46924	0.465068	1.33155	0.100194	1.87285	0.000847157	2.06651	0.145219
A_0050	Phosphoenolpyruvic acid	PEP	1005	HMDB0000263	166.976	16.2361	0.265121	0.120453	0.263213	0.138952	0.229939	0.0343704	0.356183	0.0941821	0.8673	0.554939	0.992805	0.929883	1.54903	0.0745552	1.35321	0.229258
A_0032	Phosphonoacetic acid	Phosphonoacetic acid	546	HMDB0004110	138.981	15.4104	0.00317697	0.00143105	0.00312275	0.00169546	0.00331865	0.000374756	0.0046768	N.A.	1.0446	0.837903	0.982935	0.854614	1.40925	#DIV/0!	1.49765	#DIV/0!
C_0106	Phosphorylcholine	Phosphorylcholine	1014	HMDB0001565	184.074	17.9658	0.0242599	0.00305033	0.0317698	0.00882838	0.0979152	0.0051938	0.193318	0.00138436	4.0361	0.00101015	1.30956	0.156841	1.97434	0.00158041	6.08496	0.0011754
A_0048	Phthalic acid	Phthalic acid	1017	HMDB0002107	165.02	12.7076	1.02214	1.27653	0.75152	0.566526	0.989268	0.347063	0.884576	0.235877	0.967842	0.959301	0.735244	0.581824	0.894172	0.277977	1.17705	0.611222
A_0110	Phytic acid_divalent	Phytic acid	890		328.926	13.2739	0.000698372	N.A.	0.000639734	N.A.	N.A.	N.A.	N.A.	N.A.	<1	#DIV/0!	0.916035	#DIV/0!	N.A.	#DIV/0!	<1	#DIV/0!
C_0049	Pipecolic acid	Pipecolic acid	439227	HMDB0000070,HMDB0000716,HMDB0005960	130.087	8.63371	0.0107396	0.00775044	0.106314	0.158144	0.0050469	0.00114748	0.0133305	0.00409835	0.469933	0.303243	9.89925	0.39185	2.64133	0.0435465	0.125388	0.407529
A_0084	Porphobilinogen	Porphobilinogen	1021	HMDB0000245	225.089	6.61129	0.0476214	0.00255347	0.0565178	0.00782745	0.0113317	0.00141126	0.00893132	0.00118565	0.237953	0.00230079	1.18681	0.10242	0.788174	0.0741299	0.158027	0.0115994
C_0032	Pro	Pro	614	HMDB0000162,HMDB0003411	116.071	9.12841	0.215747	0.0290456	0.241596	0.0262549	0.277078	0.0102197	0.297749	0.00858743	1.28427	0.113377	1.11981	0.0404915	1.0746	0.0143679	1.23243	0.107924
A_0002	Propionic acid	Propionic acid	1032	HMDB0000237	73.0295	9.37072	0.0159082	0.0104094	0.0187375	0.012264	0.0103783	0.00123173	0.0203167	0.00638411	0.652387	0.40665	1.17785	0.226047	1.95761	0.246769	1.08427	0.420022
A_0123	PRPP	PRPP	7339	HMDB0000280	388.946	13.3607	0.0160887	0.0130658	0.0158998	0.0113734	0.0105535	0.000944754	0.0236937	0.00401867	0.655956	0.51509	0.988259	0.880361	2.24511	0.024381	1.49019	0.252989
C_0009	Putrescine	Putrescine	1045	HMDB0001414	89.1079	3.89499	0.00445053	0.00235	0.00693691	0.00605538	0.000837026	0.000200678	N.A.	N.A.	0.188073	0.184104	1.55867	0.370516	<1	#DIV/0!	<1	#DIV/0!
C_0095	Pyridoxal	Pyridoxal	1050	HMDB0001545	168.067	7.33552	0.00135378	0.000376363	0.00113737	0.000140586	0.00326003	0.000531048	0.0039882	0.00105115	2.4081	0.0296257	0.840146	0.543611	1.22336	0.141765	3.50651	0.0430842
A_0090	Pyridoxal 5-phosphate	PLP	1051	HMDB0001491	246.018	9.78804	0.00771675	0.000759174	0.00747	0.00185052	0.00993155	0.000318509	0.00953576	N.A.	1.28701	0.0352741	0.968024	0.735493	0.960148	#DIV/0!	1.27654	#DIV/0!
C_0096	Pyridoxamine	Pyridoxamine	1052	HMDB0001431	169.097	4.9331	0.000595933	N.A.	0.000559769	5.25557e-05	0.000781826	N.A.	0.00148228	N.A.	1.31194	#DIV/0!	0.939315	#DIV/0!	1.89592	#DIV/0!	2.64803	#DIV/0!
C_0143	Pyridoxamine 5'-phosphate	Pyridoxamine-P	1053	HMDB0001555	249.066	8.76262	0.0132107	0.00197096	0.0146091	0.00273095	0.0117029	0.000347804	0.010227	0.00112172	0.885864	0.374184	1.10586	0.0951921	0.873888	0.152391	0.700043	0.116636
A_0064	Pyrophosphate	Pyrophosphate	1023	HMDB0000250	176.936	16.1472	0.0365818	0.023669	0.0405827	0.0382135	N.A.	N.A.	0.0235264	N.A.	<1	#DIV/0!	1.10937	0.39434	1<	#DIV/0!	0.579715	#DIV/0!
A_0004	Pyruvic acid	Pyruvic acid	1060	HMDB0000243	87.0096	10.852	0.0501724	0.0381227	0.0504618	0.0217657	0.0521184	0.00471136	0.0789945	0.00556074	1.03879	0.936341	1.00577	0.987356	1.51568	0.00112222	1.56543	0.114018
A_0074	Quinic acid	Quinic acid	6508	HMDB0003072	191.059	7.2117	0.00334561	0.00120006	0.00394036	0.00108132	0.00602588	0.000140452	0.00943015	0.00119529	1.80113	0.0676231	1.17777	0.0132029	1.56494	0.0414848	2.39322	0.0458214
A_0087	Ribose 5-phosphate	R5P	439167	HMDB0001548	229.013	9.09647	N.A.	N.A.	N.A.	N.A.	0.00312803	0.00247217	N.A.	N.A.	1<	#DIV/0!	N.A.	#DIV/0!	<1	#DIV/0!	N.A.	#DIV/0!
A_0105	Ribulose 1,5-diphosphate	Ribulose 1,5-diphosphate	123658		308.98	12.8752	0.0177859	0.00612011	0.0179872	0.00693974	0.0127203	0.00167173	0.00961358	0.00256797	0.715192	0.289169	1.01132	0.76932	0.755765	0.0371529	0.534468	0.210772
A_0088	Ribulose 5-phosphate	Ru5P	439184	HMDB0000618	229.013	9.41089	0.0229925	0.00644267	0.0245484	0.0085491	0.03236	0.00455028	0.0365338	0.00791	1.40741	0.105722	1.06767	0.383929	1.12898	0.20507	1.48824	0.0442953
C_0181	S-Adenosylhomocysteine	SAHC	439155	HMDB0000939	385.131	7.33089	0.0247119	0.025041	0.0225394	0.022434	0.00905153	0.00155164	0.00610612	0.000255607	0.366283	0.41192	0.912087	0.322297	0.674595	0.0739432	0.270909	0.331852
C_0182	S-Adenosylmethionine	SAM	34755	HMDB0001185	399.146	5.89821	0.0633758	0.0251016	0.0719389	0.0226905	0.0325548	0.00272939	0.124002	0.014101	0.513678	0.183924	1.13512	0.151705	3.80903	0.00523901	1.72372	0.109099
C_0102	S-Carboxymethylcysteine	S-Carboxymethylcysteine	193653		180.034	11.1846	0.00083766	0.000219281	0.0011029	0.000475722	0.00124234	0.000153206	0.00105362	N.A.	1.4831	0.00932327	1.31664	0.21518	0.848096	#DIV/0!	0.955322	#DIV/0!
C_0180	S-Lactoylglutathione	S-Lactoylglutathione	440018	HMDB0001066	380.115	12.1219	N.A.	N.A.	N.A.	N.A.	0.00859079	0.000937768	0.00971736	0.00188671	1<	#DIV/0!	N.A.	#DIV/0!	1.13114	0.176471	1<	#DIV/0!
C_0175	S-Methylglutathione	S-Methylglutathione	115260		322.107	11.4003	0.00388543	0.00164665	0.00498444	0.00314618	0.001746	0.000283591	0.00376149	0.000578524	0.449371	0.158487	1.28285	0.384685	2.15435	0.0450644	0.754648	0.530888
C_0158	Saccharopine	Saccharopine	160556	HMDB0000279	277.141	9.07922	0.430401	0.0938501	0.455083	0.132968	0.187768	0.037002	0.427364	0.106256	0.436263	0.0472341	1.05735	0.398493	2.27602	0.0305621	0.93909	0.731424
A_0099	Sedoheptulose 7-phosphate	S7P	165007	HMDB0001068	289.034	8.34616	0.103702	0.0938948	0.100367	0.102898	0.124797	0.0260139	0.0974819	0.043954	1.20343	0.728282	0.967844	0.588815	0.781121	0.210355	0.971252	0.954894
C_0135	Ser-Glu	Ser-Glu			235.094	8.72426	0.00139528	0.000590697	0.00166517	0.00112088	N.A.	N.A.	0.010381	N.A.	<1	#DIV/0!	1.19343	0.471527	1<	#DIV/0!	6.23419	#DIV/0!
C_0026	Ser	Ser	617	HMDB0000187,HMDB0003406	107.053	8.41735	0.0503454	0.0214029	0.0496479	0.0159475	0.792624	0.0699817	1.42206	0.343393	15.7437	0.00246534	0.986145	0.857329	1.79412	0.060759	28.643	0.0190309
A_0058	Shikimic acid	Shikimic acid	8742	HMDB0003070	173.046	7.20641	N.A.	N.A.	0.00159546	N.A.	N.A.	N.A.	N.A.	N.A.	N.A.	#DIV/0!	1<	#DIV/0!	N.A.	#DIV/0!	<1	#DIV/0!
C_0073	Spermidine	Spermidine	1102	HMDB0001257	146.166	3.73984	0.00463905	0.00313394	0.00613961	0.00455449	N.A.	N.A.	N.A.	N.A.	<1	#DIV/0!	1.32346	0.222818	N.A.	#DIV/0!	<1	#DIV/0!
A_0019	Succinic acid	Succinic acid	1110	HMDB0000254	117.02	16.1712	0.129869	0.031813	0.121738	0.0377629	0.0340526	0.0110781	0.0535812	0.0110454	0.262207	0.0292597	0.937386	0.84207	1.57349	0.0203056	0.440137	0.128508
A_0130	Sucrose 6'-phosphate	Sucrose 6'-phosphate	439762		421.077	7.69143	0.0789238	0.016723	0.0860007	0.0287177	0.0949636	0.00595384	0.239766	0.0314416	1.20323	0.236007	1.08967	0.44895	2.52482	0.0102821	2.78795	0.0101517
C_0094	Taurocyamine	Taurocyamine	68340	HMDB0003584	168.043	19.7357	N.A.	N.A.	N.A.	N.A.	N.A.	N.A.	0.00362403	N.A.	N.A.	#DIV/0!	N.A.	#DIV/0!	1<	#DIV/0!	1<	#DIV/0!
C_0153	Thiamine	Thiamine	1130	HMDB0000235	265.113	5.44966	0.000552176	0.000250985	0.000581671	0.000373941	0.000637814	0.000318971	0.00109404	0.000633128	1.15509	0.548408	1.05342	0.893504	1.7153	0.179755	1.88086	0.387045
A_0132	Thiamine diphosphate	ThPP	1132	HMDB0001372	423.032	6.94604	0.00470048	0.00275138	0.00511982	0.00373881	0.00343445	0.000230022	0.00589857	0.000599592	0.73066	0.520039	1.08921	0.544553	1.71747	0.0208308	1.1521	0.712868
C_0177	Thiamine phosphate	TMP	1131	HMDB0002666	345.079	8.935	0.000326754	N.A.	N.A.	N.A.	0.000734063	N.A.	N.A.	N.A.	2.24653	#DIV/0!	<1	#DIV/0!	<1	#DIV/0!	N.A.	#DIV/0!
C_0037	Thr	Thr	6288	HMDB0000167	120.066	8.88249	1.01491	0.246071	2.18837	0.352835	0.335071	0.0381442	1.74392	0.269183	0.330148	0.0375015	2.15622	0.00533926	5.20463	0.00897371	0.796905	0.176651
C_0134	Thr-Asp	Thr-Asp	3280446		235.094	8.88989	0.000854045	N.A.	0.000537298	0.00047068	0.0026217	0.000478258	0.00413966	0.000296511	3.06974	#DIV/0!	0.629121	#DIV/0!	1.579	0.141948	7.7046	0.00339646
A_0029	Threonic acid	Threonic acid	5460407	HMDB0000943	135.031	8.08314	0.0185012	0.00323461	0.022504	0.00183075	0.0408128	0.0015487	0.0372431	0.00171613	2.20595	0.0110932	1.21635	0.0386801	0.912535	0.0339742	1.65496	0.0179809
C_0138	Thymidine	Thymidine	5789	HMDB0000273	243.103	19.6825	N.A.	N.A.	0.00243529	0.00142845	0.00314634	0.000396336	0.00443244	0.000293503	1<	#DIV/0!	1<	#DIV/0!	1.40876	0.0702576	1.82009	#DIV/0!
C_0051	trans-Glutaconic acid	trans-Glutaconic acid	5280498	HMDB0000620	131.035	20.5001	0.0132102	0.0118479	0.0227659	0.00795129	N.A.	N.A.	0.00465011	N.A.	<1	#DIV/0!	1.72336	0.168322	1<	#DIV/0!	0.204258	#DIV/0!
A_0131	Trehalose 6-phosphate	Trehalose 6-phosphate	122336	HMDB0001124	421.077	7.35624	0.00245276	0.000957356	0.00357293	9.28928e-05	0.00457919	0.000831886	0.00740036	0.000435391	1.86695	0.0612674	1.4567	0.18027	1.61609	0.035959	2.07123	0.00380483
A_0081	Tridecanoic acid	Tridecanoic acid	12530	HMDB0000910	213.187	6.57822	0.00125875	N.A.	N.A.	N.A.	N.A.	N.A.	N.A.	N.A.	<1	#DIV/0!	<1	#DIV/0!	N.A.	#DIV/0!	N.A.	#DIV/0!
C_0081	Triethanolamine	Triethanolamine	7618		150.113	6.88409	0.000731912	0.000223592	0.000599488	0.00021576	0.00087116	0.000214039	0.00167231	0.000326366	1.19025	0.63517	0.819071	0.163226	1.91963	0.078625	2.78956	0.0138743
C_0001	Trimethylamine	Trimethylamine	1146	HMDB0000906	60.0809	4.88008	0.0018306	0.000858119	0.00198973	0.000504226	0.00247509	0.000155788	0.00253477	N.A.	1.35207	0.664575	1.08693	0.684062	1.02411	#DIV/0!	1.27392	#DIV/0!
C_0006	Trimethylamine N-oxide	Trimethylamine N-oxide	1145	HMDB0000925	76.0762	5.59562	0.00118486	0.000589213	0.00112327	0.000382048	0.00253391	0.00041055	0.00291164	N.A.	2.13858	0.00856375	0.948021	0.674051	1.14907	#DIV/0!	2.59211	#DIV/0!
C_0124	Trp	Trp	1148	HMDB0000929	205.098	9.21575	0.0456686	0.03015	0.0317114	0.0248765	0.0340289	0.00192334	0.0486469	0.00826956	0.745128	0.59381	0.694381	0.108807	1.42958	0.124112	1.53405	0.24223
C_0105	Tyr	Tyr	1153	HMDB0000158	182.082	9.5943	0.282699	0.191188	0.312751	0.226843	0.405717	0.0361622	0.349009	0.0216953	1.43515	0.411678	1.1063	0.291394	0.860229	0.0415805	1.11593	0.806575
C_0174	Tyr-Glu	Tyr-Glu			311.125	9.21355	0.000616742	7.50861e-05	0.000731793	0.000214853	0.000698052	1.27429e-05	0.000832765	N.A.	1.13184	0.171512	1.18655	0.291853	1.19298	#DIV/0!	1.13798	#DIV/0!
C_0069	Tyramine	Tyramine	5610	HMDB0000306	138.094	6.93678	N.A.	N.A.	N.A.	N.A.	0.000827518	1.06708e-05	N.A.	N.A.	1<	#DIV/0!	N.A.	#DIV/0!	<1	#DIV/0!	N.A.	#DIV/0!
C_0117	Tyrosine methyl ester	Tyrosine methyl ester	70652		196.098	7.77632	0.000696464	0.000433197	0.000708111	0.000477358	0.000529202	N.A.	0.000755926	0.000186477	0.759841	#DIV/0!	1.01672	0.730869	1.42843	#DIV/0!	1.06752	0.312136
A_0127	UDP	UDP	6031	HMDB0000295	402.997	9.92311	0.041156	0.0300488	0.0549316	0.0254778	0.178097	0.025451	0.14576	0.033611	4.32735	0.0483143	1.33471	0.159558	0.81843	0.248221	2.65348	0.0383503
A_0150	UDP-galactose UDP-glucose	UDP-Gal UDP-Glc	23724458 8629	HMDB0000302 HMDB0000286	565.049	7.59365	0.0802617	0.0246401	0.0902615	0.0191126	0.250718	0.0342105	0.528032	0.0227136	3.12375	0.00436083	1.12459	0.0916018	2.10608	0.0057964	5.85002	0.00201122
A_0152	UDP-N-acetylgalactosamine UDP-N-acetylglucosamine	UDP-N-acetylgalactosamine UDP-GlcNAc	23724461 445675	HMDB0000304 HMDB0000290	606.075	7.37772	0.0274901	0.0184248	0.0277853	0.0223829	0.0359753	0.00201235	0.0478894	0.00603839	1.30867	0.466157	1.01074	0.911615	1.33117	0.061888	1.72355	0.250837
A_0108	UMP	UMP	6030	HMDB0000288	323.03	8.47025	0.045665	0.0452613	0.0552978	0.0377006	0.0930692	0.0178826	0.0531551	0.0126443	2.03809	0.316794	1.21095	0.216545	0.571135	0.0765092	0.961252	0.924831
C_0029	Uracil	Uracil	1174	HMDB0000300	113.036	19.6754	0.0336038	0.025844	0.0326097	0.0212584	0.0132346	0.0013313	0.011709	0.000163229	0.393842	0.311402	0.970417	0.751312	0.884728	0.156206	0.359065	0.230172
C_0002	Urea	Urea	1176	HMDB0000294	61.0397	18.7634	0.137212	0.0891949	0.082571	0.0717197	0.101657	0.0115349	0.144411	0.0340793	0.740875	0.598294	0.601776	0.0383929	1.42057	0.441172	1.74893	0.138292
C_0141	Uridine	Uridine	6029	HMDB0000296	245.081	19.7186	0.378187	0.358114	0.339962	0.288242	0.0715937	0.0144861	0.0629268	0.0118456	0.189307	0.276612	0.898925	0.452549	0.878944	0.367119	0.1851	0.226432
A_0143	UTP	UTP	6133	HMDB0000285	482.963	10.6102	0.373249	0.0646123	0.444777	0.200174	0.388425	0.0314793	0.473832	0.0814568	1.04066	0.642592	1.19164	0.486846	1.21988	0.100448	1.06532	0.806684
C_0034	Val	Val	1182	HMDB0000883	118.087	8.37927	0.509803	0.148976	0.461018	0.0941911	0.524503	0.0483469	0.421801	0.0315717	1.02883	0.907983	0.904307	0.445284	0.804192	0.0836176	0.914933	0.596385
A_0013	XA0002	XA0002			110.986	12.8966	0.0820053	0.0159732	0.0756759	0.0165608	0.0717264	0.007851	0.0613297	0.00813242	0.874656	0.18897	0.922817	0.644252	0.85505	0.0262535	0.810426	0.27844
A_0036	XA0004	XA0004			144.031	8.11409	0.0130088	0.0042197	0.016762	0.00413223	0.00225539	0.000481983	0.00183612	0.000254604	0.173374	0.0561399	1.28851	0.245401	0.814105	0.0764042	0.109541	0.0189463
A_0119	XA0055	XA0055			369.001	11.9601	0.00901195	0.00943103	0.00765997	0.0079329	0.00831037	0.00168186	0.00894653	0.0050648	0.92215	0.912453	0.849979	0.263699	1.07655	0.850433	1.16796	0.552276
A_0136	XA0065	XA0065			445.054	6.09178	0.00417018	0.000245158	0.0038539	0.000509201	0.0274673	0.0030143	0.0378522	0.00120285	6.5866	0.00543712	0.924155	0.249637	1.37808	0.0427803	9.82181	0.000142902
C_0084	Xanthine	Xanthine	1188	HMDB0000292	153.042	17.2788	0.0144445	0.00772349	0.0113135	0.00477	0.0228827	0.00239085	0.0136059	0.00204603	1.58419	0.121297	0.783243	0.210924	0.594595	0.0704811	1.20263	0.945727
A_0097	Xanthosine	Xanthosine	64959	HMDB0000299	283.07	6.66799	0.00777812	0.00401694	0.00957457	0.00617403	0.00305956	0.000314804	0.00396824	0.000650541	0.393354	0.190306	1.23096	0.334446	1.297	0.0615306	0.414456	0.282578
C_0047	XC0016	XC0016			129.066	7.32651	0.00286153	0.000570484	0.00261198	0.000666211	0.00153004	0.00013071	0.00111238	N.A.	0.534693	0.0644252	0.912791	0.0528278	0.727027	#DIV/0!	0.425877	#DIV/0!
C_0050	XC0017	XC0017			130.097	6.60127	0.000336972	N.A.	N.A.	N.A.	N.A.	N.A.	N.A.	N.A.	<1	#DIV/0!	<1	#DIV/0!	N.A.	#DIV/0!	N.A.	#DIV/0!
C_0097	XC0040	XC0040			174.088	10.2095	0.0137764	0.0115575	0.0301465	0.0178557	0.0189237	0.000563176	0.0204153	0.00181621	1.37364	0.530606	2.18827	0.334146	1.07882	0.390869	0.677205	0.415735
C_0127	XC0065	XC0065			221.091	11.1409	0.00209109	N.A.	N.A.	N.A.	N.A.	N.A.	N.A.	N.A.	<1	#DIV/0!	<1	#DIV/0!	N.A.	#DIV/0!	N.A.	#DIV/0!
C_0146	XC0089	XC0089			255.099	7.95871	0.196204	0.0574055	0.183372	0.048706	0.13332	0.0115783	0.185442	0.0295758	0.679497	0.2006	0.934596	0.12696	1.39095	0.0604232	1.01129	0.919653
C_0173	XC0126	XC0126			310.114	12.8666	0.0323048	0.0439765	0.0177505	0.0105077	0.0083971	0.00279296	0.00411112	0.000536017	0.259933	0.420572	0.549467	0.539777	0.489588	0.1238	0.231606	0.150909
C_0178	XC0137	XC0137			350.104	11.5236	0.0131591	0.00881314	0.0130134	0.00932294	0.00963831	0.00129853	0.00995392	0.00159349	0.732445	0.58767	0.988929	0.786467	1.03275	0.817501	0.764897	0.571379
A_0118	XMP	XMP	73323	HMDB0001554	363.036	10.7229	0.0013376	N.A.	0.00125166	N.A.	N.A.	N.A.	N.A.	N.A.	<1	#DIV/0!	0.935748	#DIV/0!	N.A.	#DIV/0!	<1	#DIV/0!
A_0021	β-Hydroxyisovaleric acid	b-Hydroxyisovaleric acid	69362	HMDB0000754	117.056	7.98412	0.000927943	0.000451791	0.000944101	0.000456553	0.0013261	0.000595423	0.00194008	8.7786e-05	1.42908	0.0634019	1.01741	0.902728	1.46299	0.385956	2.05495	0.103427
C_0126	γ-Glu-Ala	g-Glu-Ala	440103	HMDB0006248	219.099	10.4637	0.301534	0.208766	0.245686	0.131876	0.095406	0.0101724	0.00778955	0.00165183	0.316402	0.241179	0.814788	0.372826	0.0816464	0.00559819	0.0317053	0.0871306
C_0083	γ-Glu-Arg_divalent	g-Glu-Arg	20719180		152.585	7.28816	0.0257612	0.00478179	0.026594	0.00855816	0.0231944	0.00117652	0.0200304	0.000591219	0.900364	0.425832	1.03233	0.857003	0.863587	0.022214	0.753194	0.301075
C_0150	γ-Glu-Asn	g-Glu-Asn	131801686	HMDB0029144	262.105	10.8616	0.0205477	0.0168119	0.0176387	0.0133792	0.0162423	0.000791002	0.0174408	0.00319601	0.790467	0.699489	0.858423	0.281499	1.07379	0.52888	0.988784	0.977807
C_0152	γ-Glu-Asp	g-Glu-Asp	161197	HMDB0030419	263.09	11.148	0.00249299	0.00257467	0.00213317	0.00209739	N.A.	N.A.	N.A.	N.A.	<1	#DIV/0!	0.855668	0.321825	N.A.	#DIV/0!	<1	#DIV/0!
C_0170	γ-Glu-Citrulline	g-Glu-Citrulline			305.143	11.2378	0.00856189	N.A.	0.00627087	N.A.	0.00315855	0.00032829	N.A.	N.A.	0.368908	#DIV/0!	0.732417	#DIV/0!	<1	#DIV/0!	<1	#DIV/0!
C_0145	γ-Glu-Cys	g-Glu-Cys	123938	HMDB0001049	251.071	10.9228	0.530463	0.63056	0.417457	0.47788	0.624	0.0938279	0.515505	0.0487317	1.17633	0.836301	0.786966	0.32959	0.82613	0.116692	1.23487	0.753545
C_0156	γ-Glu-Gln	g-Glu-Gln	150914	HMDB0011738	276.121	11.0841	0.146676	0.168235	0.115088	0.125104	0.0149218	0.00176793	0.0138468	0.00250212	0.101733	0.305994	0.784643	0.340922	0.927962	0.126638	0.120315	0.293119
C_0157	γ-Glu-Glu	g-Glu-Glu	92865	HMDB0011737	277.105	11.1804	0.0417027	0.0518064	0.0308317	0.0365237	0.00633845	0.000549397	0.00406269	0.000991692	0.151991	0.357124	0.739322	0.348299	0.640958	0.0566032	0.13177	0.314438
C_0123	γ-Glu-Gly	g-Glu-Gly	165527	HMDB0011667	205.083	10.2401	0.0746423	0.0422714	0.077661	0.0328689	0.145734	0.0105529	0.12419	0.00296015	1.95243	0.141079	1.04044	0.641968	0.852175	0.092213	1.59914	0.119232
C_0162	γ-Glu-His	g-Glu-His	7017195	HMDB0029151	285.121	7.29373	0.00949473	0.00461005	0.0102237	0.0062851	0.00178845	0.000133568	0.00203385	0.000277909	0.188363	0.0964927	1.07677	0.544452	1.13721	0.104979	0.198935	0.142341
C_0149	γ-Glu-Ile γ-Glu-Leu	g-Glu-Ile g-Glu-Leu	22885096 151023	HMDB0011170 HMDB0011171	261.146	10.9738	0.00269351	0.00291163	0.00228841	0.00225407	0.00416936	0.000561461	0.00355753	0.000562908	1.54793	0.516641	0.8496	0.424948	0.853256	0.370003	1.55459	0.334165
C_0070	γ-Glu-Lys_divalent	g-Glu-Lys	65254		138.582	7.17297	0.0772949	0.0585613	0.0905803	0.0747477	0.0174715	0.00113871	0.0263801	0.00212454	0.226037	0.215795	1.17188	0.294829	1.50989	0.00713982	0.291234	0.266606
C_0159	γ-Glu-Met	g-Glu-Met	7009567	HMDB0034367	279.1	11.0324	N.A.	N.A.	0.00135801	N.A.	0.000994454	0.000132914	N.A.	N.A.	1<	#DIV/0!	1<	#DIV/0!	<1	#DIV/0!	<1	#DIV/0!
C_0151	γ-Glu-Ornitine	g-Glu-Ornitine	189156	HMDB0002248	262.139	7.02775	0.000555647	0.000124906	0.000534187	5.75723e-05	0.000850313	6.15225e-05	0.00110068	0.000298655	1.53031	0.13398	0.961379	0.730423	1.29444	0.454255	2.06047	0.266359
C_0166	γ-Glu-Phe	g-Glu-Phe	111299	HMDB0000594	295.13	11.0961	0.00121797	0.000998874	0.000915634	0.000932931	0.00293165	0.000219654	0.0025328	0.000363995	2.407	0.255695	0.75177	0.89101	0.863948	0.0757395	2.76617	0.0867623
C_0133	γ-Glu-Ser	g-Glu-Ser	22844748	HMDB0029158	235.094	10.7308	0.0654331	0.0605121	0.0573788	0.0468571	1.68602	0.242244	1.73639	0.242979	25.7671	0.00797242	0.876907	0.443178	1.02988	0.683382	30.2619	0.0055927
C_0144	γ-Glu-Thr	g-Glu-Thr	53861142	HMDB0029159	249.11	10.8365	0.148477	0.12611	0.237509	0.161374	0.0233119	0.00371111	0.0812027	0.0183087	0.157006	0.227411	1.59963	0.0590203	3.48332	0.0248922	0.341893	0.210812
C_0142	γ-Glu-Val	g-Glu-Val	7015683	HMDB0011172	247.13	10.809	0.00405842	0.00525256	0.00320496	0.00397062	0.00274456	0.00052004	N.A.	N.A.	0.676264	0.719037	0.789706	0.388821	<1	#DIV/0!	<1	#DIV/0!
IDは測定モードの頭文字と通し番号からなり、Cはカチオンモード、Aはアニオンモードを示す。
N.D.: Not Detected. 解析対象であるが、検出限界以下であった。
N.A.: Not Available. 計算対象であるが、データ不足のため計算不可であった。
† 検出ピークのm/zとMTからHMTデータベースに照合し得られた候補化合物を示す。
¶ 2群間の検出平均値の比は、後者を分母として算出している。
|| Welchのt-検定のp-valueとその範囲を示す。 (*<0.05, **<0.01, ***<0.001)
ピーク強度が飽和したArg, Gln, Glu, Lys, Serに関しては13CのRelative Areaを用いている。
Compound nameでソート（昇順）している。
