# Supplementary material for: FK506-binding protein, FKBP12, promotes serine utilization and negatively regulates threonine deaminase in fission yeast
Source: iScience. 2022 Nov 24;25(12):105659. doi: 10.1016/j.isci.2022.105659 (PMC9730122; doi:10.1016/j.isci.2022.105659)
Supplement: Table S2. List of 110 metabolites with their absolute quantity, related to Figure 3 [file mmc3.xlsx]

## Sheet: Table S2
No.	ID	Metabolite	PubChem CID	HMDB ID	Concentration (pmol/108 cells)								Comparative Analysis
					E-control		E-treatment		S-control		S-treatment		S-control vs E-control		E-treatment vs E-control		S-treatment vs S-control		S-treatment vs E-treatment
					Mean	S.D.	Mean	S.D.	Mean	S.D.	Mean	S.D.	Ratio ¶	p value	Ratio ¶	p value	Ratio ¶	p value	Ratio ¶	p value
1	A_0011	2-Hydroxybutyric acid	440864	HMDB0000008	N.A.	N.A.	N.A.	N.A.	N.A.	N.A.	N.A.	N.A.	N.A.	#DIV/0!	N.A.	#DIV/0!	N.A.	#DIV/0!	N.A.	#DIV/0!
2	A_0037	2-Oxoglutaric acid	51	HMDB0000208	4122.49	3160.19	3468.32	1525.78	2556.81	352.376	6432.21	1759.01	0.620209	0.459195	0.841317	0.559856	2.51572	0.0480299	1.85456	0.00724936
3	A_0015	2-Oxoisovaleric acid	49	HMDB0000019	25.7242	22.732	23.7071	14.6655	42.8389	5.81841	101.034	28.8389	1.66532	0.326381	0.921589	0.708298	2.35847	0.0602024	4.26177	0.0164036
4	A_0069	2-Phosphoglyceric acid	439278	HMDB0003391	1375.31	605.183	1369.37	710.498	1454.71	226.533	2517.99	784.702	1.05773	0.763867	0.995681	0.943475	1.73093	0.0811603	1.8388	0.0401375
5	A_0010	3-Hydroxybutyric acid	441	HMDB0000011,HMDB0000357,HMDB0000442	140.243	65.4173	109.85	33.5876	55.1718	31.2045	N.A.	N.A.	0.393401	0.164483	0.783285	0.250176	<1	#DIV/0!	<1	#DIV/0!
6	A_0068	3-Phosphoglyceric acid	439183	HMDB0000807	9495.42	5083.25	9627.45	5487.37	9897.96	1294.49	16040.2	3999.42	1.04239	0.873684	1.0139	0.838742	1.62055	0.0594807	1.66609	0.0712076
7	A_0096	6-Phosphogluconic acid	91493	HMDB0001316	322.11	122.82	380.329	215.998	641.197	87.3396	1020.42	246.524	1.99062	0.0324327	1.18074	0.403137	1.59144	0.0620889	2.68301	0.0181648
8	A_0128	Acetyl CoA_divalent	444493		23.5424	18.3494	22.5747	11.1969	19.8785	7.13447	37.4278	7.81501	0.844369	0.773071	0.958894	0.861692	1.88283	0.404884	1.65795	0.116243
9	C_0065	Adenine	190	HMDB0000034	23.7334	12.9472	26.0686	12.5926	32.2912	3.35801	42.4386	12.5858	1.36058	0.263653	1.09839	0.115958	1.31425	0.213961	1.62796	0.0485411
10	C_0154	Adenosine	60961	HMDB0000050	218.716	102.359	206.024	89.488	149.295	18.086	72.5477	9.54927	0.682598	0.394034	0.941972	0.260593	0.485935	0.0210919	0.352132	0.104461
11	A_0134	ADP	6022	HMDB0001341	4751.31	2186.19	4769.49	2329.69	3564.15	163.482	3639.68	349.575	0.750141	0.473695	1.00383	0.85052	1.02119	0.7901	0.763116	0.470222
12	C_0012	Ala	602	HMDB0000161,HMDB0001310	11751.4	817.749	10142.6	3536.76	9366.56	578.58	1760.6	97.6743	0.797059	0.090769	0.863095	0.413364	0.187967	0.00137443	0.173586	0.0562512
13	A_0115	AMP	6083	HMDB0000045	4906.86	3865.72	4507.1	3023.9	2681.08	429.716	1812.16	345.409	0.546395	0.454434	0.918531	0.52929	0.675906	0.0690721	0.402068	0.248975
14	C_0067	Anthranilic acid	227	HMDB0001123	N.A.	N.A.	N.A.	N.A.	N.A.	N.A.	N.A.	N.A.	N.A.	#DIV/0!	N.A.	#DIV/0!	N.A.	#DIV/0!	N.A.	#DIV/0!
15	C_0100	Arg	6322	HMDB0000517,HMDB0003416	26357	6931.04	22220.3	4284.57	6614.14	581.204	2988.12	337.118	0.250944	0.0440701	0.843052	0.172211	0.451778	0.00826717	0.134477	0.0166044
16	C_0060	Asn	236	HMDB0000168,HMDB0033780	6016.17	2655.21	4203.26	1483.3	5299.48	367.679	4707.14	599.877	0.880873	0.665508	0.698661	0.143206	0.888227	0.0481053	1.11988	0.60179
17	C_0063	Asp	424	HMDB0000191,HMDB0006483	9853.18	3415.53	6991	912.355	5133.96	430.607	3775.28	346.247	0.521046	0.127576	0.709517	0.368748	0.735355	0.00771514	0.54002	0.0416549
18	A_0147	ATP	5957	HMDB0000538	8144.05	947.302	8634.05	2673.78	8037.93	451.05	10977.8	390.963	0.986969	0.748273	1.06017	0.729359	1.36575	0.00221909	1.27146	0.257523
19	C_0035	Betaine	247	HMDB0000043	62.8719	26.5691	59.0559	34.958	111.852	4.17234	153.503	17.9478	1.77904	0.0880203	0.939305	0.595875	1.37238	0.128688	2.59928	0.084867
20	C_0038	Betaine aldehyde_+H2O	249		N.A.	N.A.	N.A.	N.A.	N.A.	N.A.	N.A.	N.A.	N.A.	#DIV/0!	N.A.	#DIV/0!	N.A.	#DIV/0!	N.A.	#DIV/0!
21	A_0109	cAMP	6076	HMDB0000058	N.A.	N.A.	N.A.	N.A.	N.A.	N.A.	N.A.	N.A.	N.A.	#DIV/0!	N.A.	#DIV/0!	N.A.	#DIV/0!	N.A.	#DIV/0!
22	C_0130	Carnosine	439224	HMDB0000033	N.A.	N.A.	N.A.	N.A.	N.A.	N.A.	N.A.	N.A.	N.A.	#DIV/0!	N.A.	#DIV/0!	N.A.	#DIV/0!	N.A.	#DIV/0!
23	A_0126	CDP	6132	HMDB0001546	495.248	285.931	554.673	324.174	412.497	35.261	410.866	50.9184	0.83291	0.690986	1.11999	0.118496	0.996045	0.960503	0.740735	0.500956
24	A_0114	cGMP	24316	HMDB0001314	N.A.	N.A.	N.A.	N.A.	N.A.	N.A.	N.A.	N.A.	N.A.	#DIV/0!	N.A.	#DIV/0!	N.A.	#DIV/0!	N.A.	#DIV/0!
25	C_0024	Choline	305	HMDB0000097	21.7613	2.71169	29.679	10.9497	99.5484	26.65	174.33	11.2055	4.57456	0.0413628	1.36384	0.393158	1.75121	0.018986	5.87385	0.00691413
26	A_0057	cis-Aconitic acid	643757	HMDB0000072	264.945	138.181	217.283	55.2313	107.329	22.3063	110.891	32.8332	0.405098	0.144153	0.820105	0.424512	1.03319	0.51515	0.510354	0.172344
27	A_0072	Citric acid	311	HMDB0000094	17965.3	7661.62	23798.8	11509	17544	1498.35	23489	2370.14	0.976547	0.921928	1.32471	0.140503	1.33886	0.0117601	0.986984	0.962785
28	C_0099	Citrulline	9750	HMDB0000904	1951.83	2261.58	1768.26	2061.21	2657.38	360.503	2393.28	550.971	1.36148	0.619091	0.90595	0.264683	0.900615	0.242081	1.35346	0.575505
29	A_0107	CMP	6131	HMDB0000095	568.207	464.553	509.248	353.622	322.617	48.6545	226.158	50.5213	0.567781	0.490748	0.896237	0.484901	0.70101	0.169023	0.444101	0.261888
30	A_0121	CoA_divalent	87642		158.572	97.3595	150.33	108.334	75.4983	14.7204	76.1093	14.2533	0.476115	0.319341	0.948026	0.32989	1.00809	0.962392	0.506281	0.332686
31	C_0057	Creatine	586	HMDB0000064	2.13904	1.53782	4.44818	N.A.	N.A.	N.A.	N.A.	N.A.	<1	#DIV/0!	2.07953	#DIV/0!	N.A.	#DIV/0!	<1	#DIV/0!
32	C_0030	Creatinine	588	HMDB0000562	8.0861	4.76495	7.32297	8.08851	4.09632	0.367273	11.0162	3.52266	0.506588	0.584562	0.905625	0.802442	2.68928	0.0111169	1.50433	0.299136
33	A_0142	CTP	6176	HMDB0000082	1086.29	168.804	1161.81	423.803	912.798	97.2237	1360.91	54.5967	0.840286	0.344844	1.06952	0.83529	1.49092	0.0151043	1.17137	0.490921
34	C_0040	Cys	594	HMDB0000574,HMDB0003417	34.459	4.46131	42.8643	14.0703	288.16	111.611	190.146	71.0028	8.3624	0.0548481	1.24392	0.501659	0.659862	0.313456	4.436	0.0667894
35	C_0140	Cytidine	6175	HMDB0000089	457.765	304.456	407.484	343.934	46.4837	9.39493	30.6154	6.36483	0.101545	0.146541	0.89016	0.159096	0.658628	0.148286	0.0751327	0.19296
36	C_0027	Cytosine	597	HMDB0000630	N.A.	N.A.	N.A.	N.A.	N.A.	N.A.	N.A.	N.A.	N.A.	#DIV/0!	N.A.	#DIV/0!	N.A.	#DIV/0!	N.A.	#DIV/0!
37	A_0145	dATP	15993	HMDB0001532	24.738	10.5595	25.4099	14.7444	N.A.	N.A.	21.7161	N.A.	<1	#DIV/0!	1.02716	0.717941	1<	#DIV/0!	0.854632	#DIV/0!
38	A_0140	dCTP	65091	HMDB0000998	31.5127	17.2009	36.385	26.2664	19.698	N.A.	N.A.	N.A.	0.625083	#DIV/0!	1.15462	0.928271	<1	#DIV/0!	<1	#DIV/0!
39	A_0052	Dihydroxyacetone phosphate	668	HMDB0001473	29.9507	7.57448	38.7838	18.912	108.307	29.1913	260.493	99.4704	3.61616	0.0444579	1.29492	0.323467	2.40515	0.101363	6.71653	0.0414093
40	A_0125	dTDP	164628	HMDB0001274	17.1035	9.85111	19.1918	13.1583	24.5706	2.05036	N.A.	N.A.	1.43659	0.412184	1.1221	0.535936	<1	#DIV/0!	<1	#DIV/0!
41	A_0106	dTMP	9700	HMDB0001227	55.8214	52.3516	47.6472	45.2611	N.A.	N.A.	N.A.	N.A.	<1	#DIV/0!	0.853565	0.18912	N.A.	#DIV/0!	<1	#DIV/0!
42	A_0141	dTTP	64968	HMDB0001342	64.7789	9.76695	73.1375	41.9252	49.124	4.3486	57.4115	11.0529	0.758333	0.146009	1.12903	0.729282	1.16871	0.567125	0.784981	0.643151
43	A_0077	Erythrose 4-phosphate	122357	HMDB0001321	N.A.	N.A.	N.A.	N.A.	N.A.	N.A.	N.A.	N.A.	N.A.	#DIV/0!	N.A.	#DIV/0!	N.A.	#DIV/0!	N.A.	#DIV/0!
44	A_0113	Fructose 1,6-diphosphate	172313	HMDB0001058	352.063	211.543	351.844	226.662	370.326	32.529	597.038	108.414	1.05187	0.87942	0.999377	0.987992	1.6122	0.035417	1.69688	0.0948866
45	A_0092	Fructose 6-phosphate	603	HMDB0000124	373.864	54.2007	397.819	100.522	688.745	62.5528	1206.66	168.756	1.84223	0.000361943	1.06407	0.49095	1.75197	0.013858	3.03319	0.00405697
46	A_0014	Fumaric acid	444972	HMDB0000134	496.637	284.632	396.391	136.99	97.9862	13.1266	84.5228	N.A.	0.197299	0.126584	0.798149	0.36526	0.862599	#DIV/0!	0.213231	#DIV/0!
47	C_0020	GABA	119	HMDB0000112	46.3784	17.0681	55.561	27.297	10.9492	0.234921	15.2776	3.83063	0.236085	0.0680648	1.19799	0.266087	1.39531	0.336983	0.27497	0.145888
48	A_0135	GDP	8977	HMDB0001201	1387.96	813.352	1364.09	705.582	1033.87	114.074	984.564	99.3761	0.744883	0.573548	0.982801	0.738562	0.952313	0.678722	0.721776	0.4113
49	C_0076	Gln	738	HMDB0000641,HMDB0003423	29839.2	7582.65	20506.6	6532.44	9053.03	753.352	7899.52	1726.31	0.303393	0.0344203	0.687236	0.096326	0.872583	0.200631	0.385218	0.0780522
50	C_0078	Glu	611	HMDB0000148,HMDB0003339	110804	16965.5	101255	19465.3	77817.4	5946.87	77503.3	11579	0.702294	0.110638	0.913818	0.59105	0.995964	0.949812	0.765426	0.316139
51	A_0076	Gluconic acid	10690	HMDB0000625	99.9056	41.0979	76.8641	22.4969	77.0266	9.89206	86.073	14.8382	0.770993	0.333148	0.769367	0.415025	1.11745	0.299286	1.11981	0.680195
52	A_0094	Glucose 1-phosphate	65533	HMDB0001586	556.675	147.351	452.224	168.588	142.752	22.1693	271.441	77.4026	0.256437	0.0295738	0.812366	0.441734	1.90149	0.0577944	0.600237	0.13175
53	A_0093	Glucose 6-phosphate	5958	HMDB0001401	691.389	126.897	768.757	291.244	1369.33	183.721	2916.69	611.745	1.98055	0.00236819	1.1119	0.525594	2.13001	0.0247675	3.79404	0.00930362
54	C_0172	Glutathione (GSH)	124886	HMDB0000125	17693.9	5119.02	18879.3	6581.79	27774	1019.56	34177.8	4609.69	1.56969	0.0690984	1.067	0.382265	1.23057	0.092255	1.81033	0.0288899
55	C_0171	Glutathione (GSSG)_divalent	65359		3149.12	1554.09	3305.12	1250.75	8729.57	1261.25	11033.8	1471.66	2.77207	0.0207666	1.04954	0.603511	1.26396	0.00456091	3.33841	0.0120339
56	C_0005	Gly	750	HMDB0000123	6572.15	847.098	8308.65	447.754	16411.8	411.292	17377.1	517.046	2.49717	0.00536373	1.26422	0.0175244	1.05882	0.123717	2.09144	0.00142139
57	A_0053	Glyceraldehyde 3-phosphate	729	HMDB0001112	N.A.	N.A.	N.A.	N.A.	N.A.	N.A.	N.A.	N.A.	N.A.	#DIV/0!	N.A.	#DIV/0!	N.A.	#DIV/0!	N.A.	#DIV/0!
58	A_0055	Glycerol 3-phosphate	439162	HMDB0000126	470.957	222.339	515.704	309.158	287.089	42.8055	347.602	137.375	0.609586	0.22695	1.09501	0.523181	1.21078	0.38369	0.674034	0.25418
59	A_0003	Glycolic acid	757	HMDB0000115	N.A.	N.A.	N.A.	N.A.	N.A.	N.A.	N.A.	N.A.	N.A.	#DIV/0!	N.A.	#DIV/0!	N.A.	#DIV/0!	N.A.	#DIV/0!
60	A_0001	Glyoxylic acid	760	HMDB0000119	91.1171	N.A.	76.9143	N.A.	N.A.	N.A.	N.A.	N.A.	<1	#DIV/0!	0.844126	#DIV/0!	N.A.	#DIV/0!	<1	#DIV/0!
61	A_0117	GMP	6804	HMDB0001397	918.594	916.225	700.638	570.304	397.878	61.4731	251.2	38.0473	0.433138	0.450922	0.762729	0.398933	0.631349	0.0783537	0.35853	0.290169
62	A_0148	GTP	6830	HMDB0001273	2456.54	461.74	2643.55	1076.9	2285.63	105.689	3006.06	136.227	0.930426	0.497799	1.07613	0.734038	1.3152	0.000882668	1.13713	0.593188
63	C_0082	Guanine	764	HMDB0000132	N.A.	N.A.	N.A.	N.A.	N.A.	N.A.	N.A.	N.A.	N.A.	#DIV/0!	N.A.	#DIV/0!	N.A.	#DIV/0!	N.A.	#DIV/0!
64	C_0161	Guanosine	6802	HMDB0000133	149.879	71.7781	125.407	84.7042	53.1446	7.0745	39.2842	11.7194	0.354584	0.136268	0.836725	0.0962031	0.739194	0.0652311	0.313253	0.189665
65	C_0086	His	773	HMDB0000177	14061	5954.46	11867.8	4632.47	1986.2	152.568	1431.57	59.4728	0.141256	0.0693587	0.844022	0.122071	0.720757	0.0156108	0.120626	0.0595792
66	C_0036	Homoserine	12647	HMDB0000719	N.A.	N.A.	N.A.	N.A.	22.0412	4.5762	38.7351	14.2683	1<	#DIV/0!	N.A.	#DIV/0!	1.75739	0.0987508	1<	#DIV/0!
67	C_0055	Hydroxyproline	5810	HMDB0000725	N.A.	N.A.	N.A.	N.A.	N.A.	N.A.	N.A.	N.A.	N.A.	#DIV/0!	N.A.	#DIV/0!	N.A.	#DIV/0!	N.A.	#DIV/0!
68	C_0066	Hypoxanthine	790	HMDB0000157	55.4674	22.089	52.9188	8.62787	36.818	3.79764	20.7777	7.29102	0.663778	0.332695	0.954053	0.891293	0.564335	0.0899111	0.392633	0.191874
69	C_0058	Ile	791	HMDB0000172	1072.43	340.687	1404.2	475.887	442.602	26.1047	1746.68	732.582	0.41271	0.0780882	1.30937	0.0528419	3.94639	0.0869619	1.24389	0.580264
70	A_0116	IMP	8582	HMDB0000175	273.864	177.813	280.712	97.4979	195.389	12.0599	287.827	38.8032	0.713453	0.543493	1.02501	0.896524	1.4731	0.0872968	1.02535	0.865881
71	C_0155	Inosine	6021	HMDB0000195	982.372	288.168	877.252	577.595	273.098	12.9504	220.781	30.1253	0.277999	0.0469303	0.892994	0.615927	0.808433	0.130786	0.251674	0.199517
72	A_0073	Isocitric acid	1198	HMDB0000193	148.103	105.153	N.A.	N.A.	N.A.	N.A.	N.A.	N.A.	<1	#DIV/0!	<1	#DIV/0!	N.A.	#DIV/0!	N.A.	#DIV/0!
73	A_0006	Lactic acid	612	HMDB0000190,HMDB0001311	5185.95	1672.5	2700.11	233.907	2344.46	483.738	2888.43	777.245	0.45208	0.120051	0.520659	0.111744	1.23202	0.501737	1.06974	0.777608
74	C_0059	Leu	857	HMDB0000687	2638.65	551.599	2538.56	511.062	4119	260.674	3232.03	102.239	1.56103	0.0744181	0.962067	0.193493	0.784662	0.0360934	1.27317	0.16963
75	C_0077	Lys	866	HMDB0000182,HMDB0003405	93936.1	61584.6	94427.2	61983.8	10287.8	1233.81	7811.44	1462.66	0.109519	0.138545	1.00523	0.356634	0.759294	0.0287505	0.0827245	0.133028
76	A_0028	Malic acid	525	HMDB0000156,HMDB0000744	365.285	151.79	322.073	97.8804	379.733	73.1614	451.852	105.026	1.03955	0.858807	0.881703	0.39477	1.18992	0.0943026	1.40295	0.149079
77	A_0133	Malonyl CoA_divalent	644066		N.A.	N.A.	N.A.	N.A.	N.A.	N.A.	N.A.	N.A.	N.A.	#DIV/0!	N.A.	#DIV/0!	N.A.	#DIV/0!	N.A.	#DIV/0!
78	C_0079	Met	876	HMDB0000696	662.625	505.051	816.344	701.536	820.589	128.904	884.057	45.9579	1.23839	0.692394	1.23198	0.326697	1.07734	0.385645	1.08295	0.881933
79	C_0022	N,N-Dimethylglycine	673	HMDB0000092	N.A.	N.A.	N.A.	N.A.	N.A.	N.A.	N.A.	N.A.	N.A.	#DIV/0!	N.A.	#DIV/0!	N.A.	#DIV/0!	N.A.	#DIV/0!
80	A_0154	NAD+	5893	HMDB0000902	11127.3	4577.66	10771.3	4574.46	9383.41	365.588	10683.1	670.283	0.84328	0.567216	0.968012	0.248497	1.13851	0.0186316	0.991807	0.975032
81	A_0157	NADP+	5886	HMDB0000217	491.402	108.817	503.052	146.713	490.628	70.5068	514.191	36.6492	0.998425	0.99424	1.02371	0.760321	1.04803	0.352769	1.02214	0.924016
82	C_0062	Ornithine	389	HMDB0000214,HMDB0003374	1316.05	86.5433	1226.64	345.451	583.537	19.6257	421.213	23.9365	0.443401	0.00347118	0.932066	0.754137	0.721826	0.000991649	0.343386	0.059612
83	C_0093	Phe	994	HMDB0000159	1098.87	585.54	1315.29	847.303	1723.15	169.939	1429.8	153.985	1.5681	0.232865	1.19695	0.294116	0.829762	0.0220779	1.08706	0.828947
84	A_0050	Phosphoenolpyruvic acid	1005	HMDB0000263	5778.29	2625.26	5736.71	3028.45	5011.51	749.099	7762.97	2052.69	0.8673	0.554939	0.992805	0.929883	1.54903	0.0745552	1.35321	0.229258
85	C_0032	Pro	614	HMDB0000162,HMDB0003411	772.384	103.984	864.922	93.9934	991.95	36.5868	1065.95	30.7433	1.28427	0.113377	1.11981	0.0404915	1.0746	0.0143679	1.23243	0.107924
86	A_0123	PRPP	7339	HMDB0000280	285.424	231.796	282.073	201.772	187.226	16.7605	420.342	71.2938	0.655956	0.51509	0.988259	0.880361	2.24511	0.024381	1.49019	0.252989
87	C_0009	Putrescine	1045	HMDB0001414	31.5445	16.6564	49.1676	42.9194	5.93269	1.42237	N.A.	N.A.	0.188073	0.184104	1.55867	0.370516	<1	#DIV/0!	<1	#DIV/0!
88	A_0004	Pyruvic acid	1060	HMDB0000243	1680.39	1276.81	1690.08	728.981	1745.56	157.794	2645.7	186.242	1.03879	0.936341	1.00577	0.987356	1.51568	0.00112222	1.56543	0.114018
89	A_0087	Ribose 5-phosphate	439167	HMDB0001548	N.A.	N.A.	N.A.	N.A.	65.3365	51.6373	N.A.	N.A.	1<	#DIV/0!	N.A.	#DIV/0!	<1	#DIV/0!	N.A.	#DIV/0!
90	A_0088	Ribulose 5-phosphate	439184	HMDB0000618	543.076	152.174	579.825	201.927	764.331	107.476	862.917	186.831	1.40741	0.105722	1.06767	0.383929	1.12898	0.20507	1.48824	0.0442953
91	C_0182	S-Adenosylmethionine	34755	HMDB0001185	587.681	232.766	667.086	210.408	301.879	25.3095	1149.87	130.758	0.513678	0.183924	1.13512	0.151705	3.80903	0.00523901	1.72372	0.109099
92	C_0011	Sarcosine	1088	HMDB0000271	N.A.	N.A.	N.A.	N.A.	N.A.	N.A.	N.A.	N.A.	N.A.	#DIV/0!	N.A.	#DIV/0!	N.A.	#DIV/0!	N.A.	#DIV/0!
93	A_0099	Sedoheptulose 7-phosphate	165007	HMDB0001068	1939.35	1755.95	1876.99	1924.31	2333.86	486.491	1823.03	821.993	1.20343	0.728282	0.967844	0.588815	0.781121	0.210355	0.971252	0.954894
94	C_0026	Ser	617	HMDB0000187,HMDB0003406	10605.8	4508.76	10458.9	3359.51	166975	14742.4	299574	72339.6	15.7437	0.00246534	0.986145	0.857329	1.79412	0.060759	28.643	0.0190309
95	C_0073	Spermidine	1102	HMDB0001257	22.0582	14.9015	29.1932	21.6561	N.A.	N.A.	N.A.	N.A.	<1	#DIV/0!	1.32346	0.222818	N.A.	#DIV/0!	<1	#DIV/0!
96	C_0122	Spermine	1103	HMDB0001256	N.A.	N.A.	N.A.	N.A.	N.A.	N.A.	N.A.	N.A.	N.A.	#DIV/0!	N.A.	#DIV/0!	N.A.	#DIV/0!	N.A.	#DIV/0!
97	A_0019	Succinic acid	1110	HMDB0000254	2039.28	499.546	1911.6	592.976	534.714	173.955	841.365	173.442	0.262207	0.0292597	0.937386	0.84207	1.57349	0.0203056	0.440137	0.128508
98	C_0037	Thr	6288	HMDB0000167	5103.67	1237.41	11004.6	1774.29	1684.97	191.815	8769.64	1353.63	0.330148	0.0375015	2.15622	0.00533926	5.20463	0.00897371	0.796905	0.176651
99	C_0138	Thymidine	5789	HMDB0000273	N.A.	N.A.	30.5448	17.9164	39.4631	4.97107	55.5941	3.68127	1<	#DIV/0!	1<	#DIV/0!	1.40876	0.0702576	1.82009	#DIV/0!
100	C_0045	Thymine	1135	HMDB0000262	N.A.	N.A.	N.A.	N.A.	N.A.	N.A.	N.A.	N.A.	N.A.	#DIV/0!	N.A.	#DIV/0!	N.A.	#DIV/0!	N.A.	#DIV/0!
101	C_0124	Trp	1148	HMDB0000929	192.276	126.939	133.513	104.736	143.27	8.09771	204.815	34.8168	0.745128	0.59381	0.694381	0.108807	1.42958	0.124112	1.53405	0.24223
102	C_0105	Tyr	1153	HMDB0000158	1261.52	853.158	1395.62	1012.26	1810.47	161.37	1557.42	96.8129	1.43515	0.411678	1.1063	0.291394	0.860229	0.0415805	1.11593	0.806575
103	C_0069	Tyramine	5610	HMDB0000306	N.A.	N.A.	N.A.	N.A.	2.9666	0.0382542	N.A.	N.A.	1<	#DIV/0!	N.A.	#DIV/0!	<1	#DIV/0!	N.A.	#DIV/0!
104	A_0127	UDP	6031	HMDB0000295	638.09	465.882	851.668	395.012	2761.24	394.597	2259.88	521.11	4.32735	0.0483143	1.33471	0.159558	0.81843	0.248221	2.65348	0.0383503
105	A_0108	UMP	6030	HMDB0000288	888.717	880.86	1076.19	733.717	1811.28	348.025	1034.49	246.079	2.03809	0.316794	1.21095	0.216545	0.571135	0.0765092	0.961252	0.924831
106	C_0029	Uracil	1174	HMDB0000300	719.792	553.578	698.498	455.353	283.484	28.5163	250.807	3.49635	0.393842	0.311402	0.970417	0.751312	0.884728	0.156206	0.359065	0.230172
107	C_0141	Uridine	6029	HMDB0000296	5838.16	5528.28	5248.07	4449.65	1105.21	223.625	971.416	182.863	0.189307	0.276612	0.898925	0.452549	0.878944	0.367119	0.1851	0.226432
108	A_0143	UTP	6133	HMDB0000285	5515.06	954.701	6571.96	2957.74	5739.31	465.134	7001.27	1203.59	1.04066	0.642592	1.19164	0.486846	1.21988	0.100448	1.06532	0.806684
109	C_0034	Val	1182	HMDB0000883	1378.18	402.736	1246.3	254.633	1417.92	130.699	1140.28	85.3498	1.02883	0.907983	0.904307	0.445284	0.804192	0.0836176	0.914933	0.596385
110	C_0010	β-Ala	239	HMDB0000056	N.A.	N.A.	N.A.	N.A.	N.A.	N.A.	N.A.	N.A.	N.A.	#DIV/0!	N.A.	#DIV/0!	N.A.	#DIV/0!	N.A.	#DIV/0!
	IDは測定モードの頭文字と通し番号からなり、Cはカチオンモード、Aはアニオンモードを示す。
	N.D.: Not Detected. 解析対象であるが、検出限界以下であった。
	N.A.: Not Available. 計算対象であるが、データ不足のため計算不可であった。
	¶ 2群間の検出平均値の比は、後者を分母として算出している。
	|| Welchのt-検定のp-valueとその範囲を示す。 (*<0.05, **<0.01, ***<0.001)
	ピーク強度が飽和したArg, Gln, Glu, Lys, Serに関しては13CのRelative Areaを用いて定量している。
	Compound nameでソート（昇順）している。
